# Supplementary material for: Systematic Identification of Combinatorial Drivers and Targets in Cancer Cell Lines
Source: PLoS One. 2013 Apr 5;8(4):e60339. doi: 10.1371/journal.pone.0060339 (PMC3618473; doi:10.1371/journal.pone.0060339)
Supplement: File S2 — Figure S7, Genomic event prevalence by lineage of origin for the GSK set (n = 294). The frequencies of the individual genomic events (mutation and/or copy number aberration) for the 262 affected genes were tabulated as a heatmap against the lineage of origin for 294 cell lines with genomic information available comprising 20 lineages with more than one cell line per lineage (292 cell lines total). The occurrence of a mutation and/or copy number aberration for one gene in one cell line was counted as one occurrence. The frequency of each genomic event is indicated by the increasing intensity of the green signal. (XLSX) [file pone.0060339.s002.xlsx]

## Sheet: supp Fig.S7
		[n] Site	Gene	38961	ABL2	AF15Q14	AF1Q	AKAP9	AKT1	AKT2	ALK	ALO17	APC	ARNT	ASPSCR1	ASXL1	ATM	BCL11A	BCL3	BCL5	BCL6	BCL9	BCR	BIRC3	BRAF	BRCA1	BRCA2	BRD4	BRIP1	BUB1B	C15orf21	CARD11	CBFA2T1	CBFB	CBL	CBLC	CCND1	CCND2	CCND3	CDH1	CDK4	CDK6	CDKN2A	CDKN2A(p14)	CDKN2Ap16	CDKN2C	CDX2	CEBPA	CHCHD7
		[11] Bladder		0	0	0	0.0909091	0	0	0	0	0	0.272727	0.0909091	0	0	0	0	0	0	0	0.0909091	0	0	0	0.0909091	0	0	0	0	0	0	0	0	0	0	0	0	0	0.0909091	0	0	0.363636	0.272727	0.0909091	0.0909091	0	0	0
		[23] Breast		0	0	0	0	0	0.0434783	0	0	0	0.0869565	0	0	0.0434783	0	0	0	0	0	0.0434783	0	0.0434783	0.0869565	0.173913	0.130435	0.0434783	0.217391	0	0	0	0.0869565	0	0	0	0.173913	0	0	0.217391	0	0	0.391304	0.347826	0	0.0434783	0	0	0
		[8] Cervix		0	0	0	0	0	0	0	0	0	0.25	0	0	0	0	0	0	0	0	0	0	0	0.125	0.125	0.25	0	0	0	0	0	0	0.125	0	0	0	0	0	0.375	0	0	0	0	0	0	0	0	0
		[22] CNS		0.0454545	0	0	0	0	0	0	0.0454545	0	0.0909091	0	0	0	0.0454545	0	0	0	0	0	0	0.0454545	0.0909091	0.0454545	0	0	0	0	0	0	0	0	0.0454545	0	0	0	0.0454545	0	0	0.0454545	0.5	0.5	0	0.0454545	0	0	0
		[30] Colon		0	0	0	0	0	0	0	0.2	0	0.8	0	0	0.0333333	0	0	0	0.0333333	0.0333333	0	0	0	0.333333	0.133333	0.4	0	0	0	0	0	0	0	0	0	0	0	0.0666667	0.1	0	0	0.0333333	0.0666667	0	0	0.0666667	0	0
		[6] Endometrium		0	0	0	0	0	0	0.166667	0.166667	0	0	0	0	0	0	0	0	0	0	0	0	0	0.333333	0	0.166667	0	0	0	0	0	0	0	0	0	0	0	0	0	0	0	0	0	0.166667	0	0	0	0
		[38] Hematologic		0	0	0	0	0	0	0	0.0526316	0	0.105263	0	0	0	0	0	0	0	0	0	0	0	0.0526316	0.131579	0.0789474	0	0	0	0	0	0	0	0	0	0	0	0	0.0789474	0	0	0.394737	0.368421	0	0.0526316	0	0	0
		[9] Head and Neck		0	0	0	0	0.111111	0	0	0	0	0.111111	0	0	0.111111	0	0	0	0.111111	0.111111	0	0	0.111111	0	0	0	0	0	0	0	0.111111	0	0	0	0	0.333333	0	0	0.111111	0	0.111111	0.777778	0.333333	0	0	0	0	0
		[14] Kidney		0	0	0	0	0	0	0	0	0	0.0714286	0	0	0	0	0	0	0	0	0	0	0	0	0	0	0	0	0	0	0	0	0	0	0	0.0714286	0	0	0	0	0	0.642857	0.642857	0.0714286	0	0	0	0
		[7] Liver		0	0	0	0	0	0	0	0	0	0	0	0	0	0	0	0	0	0	0	0	0	0	0	0	0	0	0	0	0	0	0	0	0	0.285714	0	0	0	0	0	0.428571	0.285714	0	0.142857	0	0	0
		[43] Lung		0	0.0232558	0	0.0465116	0.0232558	0	0.0465116	0.0697674	0	0.0697674	0.0465116	0	0.0232558	0.0232558	0.0232558	0.0465116	0	0	0.0232558	0	0.0232558	0.116279	0.139535	0.116279	0	0	0	0	0	0	0	0	0.0465116	0.0232558	0.0232558	0	0.0465116	0.0465116	0.0232558	0.44186	0.325581	0.0232558	0	0.0232558	0.0232558	0.0232558
		[17] Melanoma		0	0	0	0	0	0	0	0	0	0.117647	0	0	0	0	0	0	0	0	0	0	0	0.882353	0.0588235	0.176471	0	0	0	0	0	0	0	0	0	0	0.0588235	0	0.0588235	0.0588235	0	0.764706	0.529412	0.176471	0.0588235	0	0	0
		[11] Ovary		0	0	0	0	0	0	0.0909091	0.0909091	0	0.181818	0	0	0	0	0	0	0	0	0	0	0	0.272727	0.0909091	0.272727	0	0	0	0	0	0	0	0	0	0	0	0	0	0	0	0.181818	0.272727	0	0.0909091	0	0	0
		[10] Pancreas		0	0	0	0	0	0	0	0	0	0	0	0	0	0	0	0	0	0	0	0	0	0.1	0	0.1	0	0	0	0	0	0	0	0	0	0	0	0.1	0.1	0	0	0.8	0.7	0.1	0	0	0	0
		[3] Placenta		0	0	0	0	0	0	0	0	0	0.666667	0	0	0	0	0	0	0	0	0	0	0	0	0	0.333333	0	0	0	0	0	0	0	0	0	0	0	0	0	0	0	0	0	0	0	0	0	0
		[6] Prostate		0	0	0	0	0	0	0	0	0	0	0	0	0	0	0	0	0	0	0	0	0	0	0.333333	0.5	0	0	0	0	0	0	0	0	0	0	0	0	0.333333	0	0	0.333333	0	0	0	0	0	0
		[18] Sarcoma		0	0	0	0	0	0	0	0.0555556	0.0555556	0.111111	0	0.0555556	0	0	0	0	0	0	0	0	0	0.222222	0	0.111111	0	0	0	0	0	0	0	0	0	0	0	0	0	0.0555556	0	0.444444	0.333333	0.0555556	0	0	0	0
		[10] Stomach		0	0	0	0	0.2	0	0	0.1	0	0	0	0	0	0	0	0	0	0	0	0	0	0.1	0	0.2	0	0	0	0	0	0	0	0	0	0	0	0	0.4	0	0.2	0.4	0.2	0	0	0	0	0
		[4] Thyroid		0	0	0	0	0.25	0	0	0	0	0.25	0	0	0	0	0	0	0	0	0	0	0	0.25	0	0	0	0	0	0	0	0	0	0	0	0	0	0	0	0	0.25	0.75	0.75	0	0	0	0	0.25
		[2] Vulva		0	0	0	0	0	0	0	0	0	0	0	0	0	0	0	0	0	0	0	0	0	0	0	0	0	0	0	0	0	0	0	0	0	0	0	0	0	0	0	0	0	0	0	0	0	0
																											low event frequency								0	0.25	0.5	0.75	1		high event frequency
				Figure S7
[truncated: 216 more columns]
