# Supplementary material for: Systematic Identification of Combinatorial Drivers and Targets in Cancer Cell Lines
Source: PLoS One. 2013 Apr 5;8(4):e60339. doi: 10.1371/journal.pone.0060339 (PMC3618473; doi:10.1371/journal.pone.0060339)
Supplement: File S3 — Tables S1–S26. (XLSX) [file pone.0060339.s003.xlsx]

## Sheet: SUMMARY
	SUMMARY
	Supplementary Table S1. Correspondance between GSK names and Sanger names for the 310 cell lines of the GSK set.
	Supplementary Table S2. The McDermott set of 500 cell lines and corresponding cell line names in different cell line databases used in the analysis.
	Supplementary Table S3. Genomic events in 294 cell lines (GSK set).
	Supplementary Table S4. Genomic events in 216 cell lines (McDermott Test set).
	Supplementary Table S5. Mutually exclusive and double genomic events in 294 cell lines (GSK set).
	Supplementary Table S6. Genomic co-events significantly associated with response to 37 targeted drugs in 310 cell lines (GSK set and training set).
	Supplementary Table S7. Top 30 Genomic co-events significantly associated with response to 14 targeted drugs in the training set (n=141 cell lines) and validation in the test set (n=216).
	Supplementary Table S8. Mutually exclusive and double genomic events in 216 cell line test set (McDermott set).
	Supplementary Table S9. Genomic double events significantly associated with response to the MEK inhibitor GSK1120212.
	Supplementary Table S10. Partially exclusive mutations and response to drug intervention.
	Supplementary Table S11. Association of mutation-lineage pairs with drug response to MEK inhibitor GSK1120212, for all single events significantly associated with response to that drug.
	Supplementary Table S12. Association of mutation-lineage pairs with drug response to the AKT inhibitor GSK690693 in the 310 cell line GSK set, for all single events significantly associated with response to that drug.
	Supplementary Table S13. Association of mutation-lineage pairs with drug response to AZ628 in the 141 cell lines TRAINING SET, for all single events significantly associated with response to that drug.
	Supplementary Table S14. Association of mutation-lineage pairs with drug response to AZ628 in the 348 cell lines TEST SET, for all single events significantly associated with response to that drug.
	Supplementary Table S15. Association of mutation-lineage pairs with drug response to HKI272 in the 141 cell lines TRAINING SET, for all single events significantly associated with response to that drug.
	Supplementary Table S16. Association of mutation-lineage pairs with drug response to HKI272 in the 348 cell lines TEST SET, for all single events significantly associated with response to that drug.
	Supplementary Table S17. Association of mutation-lineage pairs with drug response to MK0457 in the 141 cell lines TRAINING SET, for all single events significantly associated with response to that drug.
	Supplementary Table S18. Association of mutation-lineage pairs with drug response to MK0457 in the 348 cell lines TEST SET, for all single events significantly associated with response to that drug.
	Supplementary Table S19. Association of mutation1-mutation2-lineage triplets with drug response to MEK inhibitor GSK1120212, for all double genomic events significantly associated with response to that drug.
	Supplementary Table S20. Association of mutation1-mutation2-lineage triplets with drug response to AZ628 in the 141 cell lines TRAINING SET, for all double genomic events significantly associated with response to that drug.
	Supplementary Table S21. Association of mutation1-mutation2-lineage triplets with drug response to AZ628 in the 348 cell lines TEST SET, for all double genomic events significantly associated with response to that drug.
	Supplementary Table S22. Association of mutation1-mutation2-lineage triplets with drug response to HKI272 in the 141 cell lines TRAINING SET, for all double genomic events significantly associated with response to that drug.
	Supplementary Table S23. Association of mutation1-mutation2-lineage triplets with drug response to HKI272 in the 348 cell lines TEST SET, for all double genomic events significantly associated with response to that drug.
	Supplementary Table S24. Association of mutation1-mutation2-lineage triplets with drug response to GSK690693 in the 310 cell lines GSK set, for all double genomic events significantly associated with response to that drug.
	Supplementary Table S25. Association of mutation1-mutation2-lineage triplets with drug response to MK0457 in the 141 cell line TRAINING SET, for all double genomic events significantly associated with response to that drug.
	Supplementary Table S26. Association of mutation1-mutation2-lineage triplets with drug response to MK0457 in the 348 cell lines TEST SET, for all double genomic events significantly associated with response to that drug.

## Sheet: supp Table S1
	GSK set cell line name	Sanger cell line name	lineage	genomic information available?
	5637	5637	Bladder	yes
	22Rv1	22RV1	Prostate	yes
	639-V	639-V	Bladder	yes
	647-V	647-V	Bladder	yes
	769-P	769-P	Kidney	yes
	786-O	786-0	Kidney	yes
	A101D	A101D	melanoma	yes
	A172	A172	CNS	yes
	A204	A204	Sarcoma	yes
	A2780	A2780	Ovary	yes
	A375	A375	melanoma	yes
	A427	A427	Lung	yes
	A-431	A431	Skin	yes
	A-498	A498	Kidney	yes
	A549	A549	Lung	yes
	A673	A673	Sarcoma	yes
	A7	no match	melanoma	no
	ACHN	ACHN	Kidney	yes
	AGS	AGS	Stomach	yes
	AN3CA	AN3CA	Endometrium	yes
	ARH-77	ARH-77	Hematologic	yes
	AsPC-1	AsPC-1	Pancreas	yes
	BC-1	BC-1	Hematologic	yes
	BC-2	no match	Hematologic	no
	BC-3	BC-3	Hematologic	yes
	BE2-C	LAN-1	CNS	yes
	BeWo	JEG-3	Placenta	yes
	BFTC-905	BFTC-905	Bladder	yes
	BHT-101	BHT-101	Thyroid	yes
	BM1604	DU145	Prostate	yes
	BPH1	BPH1	Prostate	yes
	BT-20	BT-20	Breast	yes
	BT-474	BT-474	Breast	yes
	BV-173	BV-173	Hematologic	yes
	BxPC-3	BxPC-3	Pancreas	yes
	C32TG	C32	melanoma	yes
	C-33A	C-33-A	Cervix	yes
	C3A	C3A	Liver	yes
	C-4I	C-4I	Cervix	yes
	C-4II	C-4-II	Cervix	yes
	Caki-1	CAKI-1	Kidney	yes
	Caki-2	Caki-2	Kidney	yes
	CAL27	CAL27	Head & Neck	yes
	CAL-54	CAL-54	Kidney	yes
	CAL-62	CAL-62	Thyroid	yes
	Calu-3	Calu-3	Lung	yes
	Calu-6	Calu-6	Lung	yes
	Caov-3	Caov-3	Ovary	yes
	Capan-1	CAPAN-1	Pancreas	yes
	Capan-2	Capan-2	Pancreas	yes
	CCF-STTG1	CCF-STTG1	CNS	yes
	CEM-C1	CCRF-CEM	Hematologic	yes
	CESS	CESS	Hematologic	yes
	CGTH-W-1	CGTH-W-1	Thyroid	yes
	CHL-1	CHL-1	melanoma	yes
	CHP-212	CHP-212	CNS	yes
	CML-T1	CML-T1	Hematologic	yes
	COLO 201	COLO-205	Colon	yes
	COLO 320HSR	COLO-320-HSR	Colon	yes
	COLO205	COLO-205	Colon	yes
	COLO-320DM	COLO 320DM	Colon	yes
	COLO-704	COLO-684	endometrium	yes
	COLO-829	COLO-829	melanoma	yes
	COR-L23	COR-L23	Lung	yes
	CRO-AP2	CRO-AP2	Hematologic	yes
	CRO-AP5	CRO-AP5	Hematologic	yes
	D283Med	D-283MED	CNS	yes
	Daudi	Daudi	Hematologic	yes
	DB	DB	Hematologic	yes
	DBTRG-05MG	DBTRG-05MG	CNS	yes
	Detroit562	Detroit562	Head & Neck	yes
	DK-MG	DK-MG	CNS	yes
	DLD-1	HCT-15	Colon	yes
	DoTc2-4510	DoTc2-4510	Cervix	yes
	DU145	DU145	Prostate	yes
	DU4475	DU-4475	Breast	yes
	EB-3	EB-3	Hematologic	yes
	EFM-19	EFM-19	Breast	yes
	EKVX	EKVX	Lung	yes
	EM-2	EM-2	Hematologic	yes
	ES-2	ES-2	Ovary	yes
	FaDu	FADU	Head & Neck	yes
	G-401	G-401	Kidney	yes
	G-402	G-402	Kidney	yes
	GCT	GCT	Sarcoma	yes
	GDM-1	GDM-1	Hematologic	yes
	H4	H4	CNS	yes
	HCC1143	HCC1143	Breast	yes
	HCC1395	HCC1395	Breast	yes
	HCC1937	HCC1937	Breast	yes
	HCC1954	HCC1954	Breast	yes
	HCC2157	HCC2157	Breast	yes
	HCC2218	HCC2218	Breast	yes
	HCC2998	HCC2998	Colon	yes
	HCC38	HCC38	Breast	yes
	HCC70	HCC70	Breast	yes
	HCT116	HCT-116	Colon	yes
	HCT-15	HCT-15	Colon	yes
	HCT-8	HCT-15	Colon	yes
	HEC-1-a	HEC-1-A	endometrium	yes
	HEC-1-B	HEC-1-B	endometrium	yes
	HEL 92.1.7	HEL	Hematologic	yes
	HeLa	HeLaSF	Cervix	yes
	Hep3B	no match	Liver	no
	HepG2	HepG2	Liver	yes
	HL-60	HL-60	Hematologic	yes
	HMCB	CHL-1	melanoma	yes
	HN5	HN5	Head & Neck	yes
	HOP-62	HOP-62	Lung	yes
	HOP-92	HOP-92	Lung	yes
	HOS	HOS	Sarcoma	yes
	HPAC	HPAC	Pancreas	yes
	HPAFII	HPAFII	Pancreas	yes
	HS-746T	Hs746T	Stomach	yes
	HT	HT	Hematologic	yes
	HT-1080	HT-1080	Sarcoma	yes
	HT-1197	HT-1197	Bladder	yes
	HT-1376	HT-1376	Bladder	yes
	HT-29	HT-29	Colon	yes
	HT-3	HT-3	Cervix	yes
	HuNS1	no match	Hematologic	no
	HuP-T4	HuP-T4	Pancreas	yes
	HuT78	HuT-78	Hematologic	yes
	IGROV1	IGROV-1	Ovary	yes
	J82	J82	Bladder	yes
	JAR	JAR	Placenta	yes
	JEG-3	JEG-3	Placenta	yes
	JM-1	no match	Hematologic	no
	J-RT3-T3-5	J-RT3-T3-5	Hematologic	yes
	K-562	K-562	Hematologic	yes
	KATOIII	KATOIII	Stomach	yes
	KHOS-240S	HOS	Sarcoma	yes
	KLE	KLE	endometrium	yes
	KM12	KM12	Colon	yes
	KPL-1	MCF7	Breast	yes
	KYSE-30	KYSE-30	stomach	yes
	LNCaP	LNCaP	Prostate	yes
	LOX IMVI	LOXIMVI	melanoma	yes
	LS1034	LS1034	Colon	yes
	LS174T	LS-174T	Colon	yes
	M14	M14	melanoma	yes
	Malme-3M	Malme-3M	melanoma	yes
	MC/CAR	MC-CAR	Hematologic	yes
	MCF 10A	no match	Breast	no
	MCF7	MCF7	Breast	yes
	MC-IXC	MC-IXC	CNS	yes
	MDA-MB-175-VII	MDA-MB-175-VII	Breast	yes
	MDA-MB-231	MDA-MB-231	Breast	yes
	MDA-MB-435	MDA-MB-435	melanoma	yes
	MDA-MB-453	MDA-MB-453	Breast	yes
	MDA-MB-468	MDA-MB-468	Breast	yes
	MES-SA	MES-SA	Sarcoma	yes
	Mia PaCa-2	MIA-PaCa-2	Pancreas	yes
	MJ	MJ	Hematologic	yes
	ML-2	ML-2	Hematologic	yes
	MOLT-16	MOLT-16	Hematologic	yes
	MOLT-4	MOLT-4	Hematologic	yes
	MT-3	LS-174T	Colon	yes
	MV-4-11	MV-4-11	Hematologic	yes
	MV522	HT-29	Lung	yes
	MX-1	MCF7	Breast	yes
	NALM-1	NALM-1	Hematologic	yes
	NCI/ADR-RES	NCI-ADR-RES	ovary	yes
	NCI-H1299	NCI-H1299	Lung	yes
	NCI-H1395	NCI-H1395	Lung	yes
	NCI-H146	NCI-H146	Lung	yes
	NCI-H1563	NCI-H1563	Lung	yes
	NCI-H157	NCI-H157	Lung	yes
	NCI-H1792	NCI-H1792	Lung	yes
	NCI-H187	NCI-H187	Lung	yes
	NCI-H2030	NCI-H2030	Lung	yes
	NCI-H2052	NCI-H2052	Lung	yes
	NCI-H2081	NCI-H2081	Lung	yes
	NCI-H2087	NCI-H2087	Lung	yes
	NCI-H209	NCI-H209	Lung	yes
	NCI-H2122	NCI-H2122	Lung	yes
	NCI-H2170	NCI-H2170	Lung	yes
	NCI-H2171	NCI-H2171	Lung	yes
	NCI-H2195	no match	Lung	no
	NCI-H2228	NCI-H2228	Lung	yes
	NCI-H226	NCI-H226	Lung	yes
	NCI-H23	NCI-H23	Lung	yes
	NCI-H292	NCI-H292	Lung	yes
	NCI-H295R	NCI-H295	Adrenal gland	yes
	NCI-H322	NCI-H322M	Lung	yes
	NCI-H358	NCI-H358	Lung	yes
	NCI-H446	NCI-H446	Lung	yes
	NCI-H460	NCI-H460	Lung	yes
	NCI-H508	NCI-H508	Colon	yes
	NCI-H520	NCI-H520	Lung	yes
	NCI-H522	NCI-H522	Lung	yes
	NCI-H526	NCI-H526	Lung	yes
	NCI-H596	NCI-H596	Lung	yes
	NCI-H630	NCI-H630	Colon	yes
	NCI-H660	no match	Prostate	no
	NCI-H661	NCI-H661	Lung	yes
	NCI-H69	NCI-H69	Lung	yes
	NCI-H716	NCI-H716	Colon	yes
	NCI-H727	NCI-H727	Lung	yes
	NCI-H747	NCI-H747	Colon	yes
	NCI-H82	NCI-H82	Lung	yes
	NCI-N87	NCI-N87	Stomach	yes
	OE-19	OE-19	Stomach	yes
	OE-21	no match	Stomach	no
	OE-33	OE-33	Stomach	yes
	OV-90	OV-90	Ovary	yes
	OVCAR-3	OVCAR-3	Ovary	yes
	OVCAR-4	OVCAR-4	Ovary	yes
	OVCAR-5	OVCAR-5	Ovary	yes
	OVCAR-8	OVCAR-8	Ovary	yes
	P3HR1	P3HR-1	Hematologic	yes
	PC-3	PC-3	Prostate	yes
	Raji	Raji	Hematologic	yes
	RD	RD	Sarcoma	yes
	RD-ES	RD-ES	Sarcoma	yes
	RKO	RKO	Colon	yes
	RL	RL	Hematologic	yes
	RL95-2	RL95-2	endometrium	yes
	RPMI 8226	RPMI-8226	Hematologic	yes
	RPMI2650	RPMI-2650	Head & Neck	yes
	RPMI6666	RPMI-6666	Hematologic	yes
	RWPE-1	RPMI-8226	Hematologic	yes
	RXF393	RXF393	Kidney	yes
	Saos-2	Saos-2	Sarcoma	yes
	SCaBER	SCaBER	Bladder	yes
	SCC-12	no match	Head & Neck	no
	SCC-13	no match	Head & Neck	no
	SCC-15	SCC-15	Head & Neck	yes
	SCC-25	SCC-25	Head & Neck	yes
	SCC-4	SCC-4	Head & Neck	yes
	SCC-9	SCC-9	Head & Neck	yes
	SCLC-3	no match	Lung	no
	SF-268	SF268	CNS	yes
	SF-295	SF-295	CNS	yes
	SF-539	SF539	CNS	yes
	SH-4	SH-4	melanoma	yes
	SHP-77	SHP-77	Lung	yes
	SiHa	SiHa	Cervix	yes
	SJRH30	SJRH30	Sarcoma	yes
	SK-BR-3	AU565	Breast	yes
	SK-LMS-1	SK-LMS-1	Sarcoma	yes
	SK-MEL-1	SK-MEL-1	melanoma	yes
	SK-MEL-28	SK-MEL-28	melanoma	yes
	SK-MEL-3	SK-MEL-3	melanoma	yes
	SK-MES-1	SK-MES-1	Lung	yes
	SK-N-AS	SK-N-AS	CNS	yes
	SK-N-DZ	SK-N-DZ	CNS	yes
	SK-NEP-1	SK-NEP-1	Kidney	yes
	SK-N-F1	SK-N-FI	CNS	yes
	SKO-007	U-266	Hematologic	yes
	SK-OV-3	SK-OV-3	Ovary	yes
	SK-UT-1	SK-UT-1	Sarcoma	yes
	SN12C	SN12C	Kidney	yes
	SNB-19	SNB19	CNS	yes
	SNB-75	SNB75	CNS	yes
	SNU-1	NCI-SNU-1	Stomach	yes
	SNU-16	NCI-SNU-16	Stomach	yes
	SNU-182	no match	Liver	no
	SNU-387	SNU-387	Liver	yes
	SNU-398	SNU-398	Liver	yes
	SNU-423	SNU-423	Liver	yes
	SNU-449	SNU-449	Liver	yes
	SNU-475	SNU-475	Liver	yes
	SNU-5	NCI-SNU-5	Stomach	yes
	SR	SR	Hematologic	yes
	ST486	ST486	Hematologic	yes
	SW1088	SW1088	CNS	yes
	SW1116	SW1116	Colon	yes
	SW-1353	no match	Sarcoma	no
	SW1417	SW1417	Colon	yes
	SW1463	SW1463	Colon	yes
	SW1783	SW1783	CNS	yes
	SW1990	SW1990	Pancreas	yes
	SW403	SW403	Colon	yes
	SW48	SW48	Colon	yes
	SW480	SW620	Colon	yes
	SW579	CGTH-W-1	Thyroid	yes
	SW620	SW620	Colon	yes
	SW-684	SW684	Sarcoma	yes
	SW756	SW756	Cervix	yes
	SW780	SW780	Bladder	yes
	SW837	SW837	Colon	yes
	SW-872	SW872	Sarcoma	yes
	SW900	SW900	Lung	yes
	SW948	SW948	Colon	yes
	SW-954	SW954	Vulva	yes
	SW-962	SW962	Vulva	yes
	SW-982	SW-982	Sarcoma	yes
	T24	T-24	Bladder	yes
	T-47D	T-47D	Breast	yes
	T84	T84	Colon	yes
	TE381.T	TE381.T	Sarcoma	yes
	THP-1	THP-1	Hematologic	yes
	TK-10	TK10	Kidney	yes
	TO175.T	no match	Hematologic	no
	U-138-MG	U-118-MG	CNS	yes
	U20S	U-2-OS	Sarcoma	yes
	U251	U251	CNS	yes
	U266B1	U-266	Hematologic	yes
	U-87MG	U-87-MG	CNS	yes
	UACC-257	UACC-257	melanoma	yes
	UACC-62	UACC-62	melanoma	yes
	UACC-812	UACC-812	Breast	yes
	UM-UC-3	UM-UC-3	Bladder	yes
	UO-31	UO-31	Kidney	yes
	WIDR	HT-29	Colon	yes
	WM-115	WM-115	melanoma	yes
	Y79	no match	Eye	no
	YAPC	YAPC	Pancreas	yes
	ZR-75-1	ZR-75-1	Breast	yes
	Supplementary Table S1. Correspondance between GSK names and Sanger names for the 310 cell lines of the GSK set.

## Sheet: supp Table S2
	McDermott set cell line name	Sanger cell line name	training set/test set	lineage	genomic information available?
	1205Lu	1205Lu	test set	melanoma	yes
	1321N	no match	test set	CNS	no
	143B	143B	test set	sarcoma	yes
	1A6	no match	test set	Bladder	no
	201T	no match	test set	Lung	no
	23132/87	23132/87	test set	Stomach	yes
	273T	273T	test set	Lung	yes
	42-MG-BA	no match	test set	CNS	no
	8305C	8305C	test set	Thyroid	yes
	8505C	8505C	test set	Thyroid	yes
	A2058	A2058	test set	melanoma	yes
	A373-C6	no match	test set	melanoma	no
	A375.S2	no match	test set	melanoma	no
	ABC-1	ABC-1	test set	Lung	yes
	ASH-3	no match	test set	Thyroid	no
	AZ-521	AZ-521	test set	Stomach	yes
	B-CPAP	B-CPAP	test set	Thyroid	yes
	BEAS-2B	no match	test set	Lung	no
	BEN	BEN	test set	Lung	yes
	BFTC-909	BFTC-909	test set	Kidney	yes
	BIC-1	no match	test set	Esophagus	no
	BICR 78	no match	test set	Head & Neck	no
	BT-483	BT-483	test set	Breast	yes
	BT-549	BT-549	test set	Breast	yes
	BT-B	no match	test set	Cervix	no
	Bu25 TK-	no match	test set	Cervix	no
	C170	no match	test set	colon	no
	Ca Ski	Ca Ski	test set	Cervix	yes
	Caco-2	Caco-2	test set	colon	yes
	CAL-120	CAL-120	test set	Breast	yes
	CAL-12T	CAL-12T	test set	Lung	yes
	CAL-148	CAL-148	test set	Breast	yes
	CAL-29	CAL-29	test set	Bladder	yes
	CAL-51	CAL-51	test set	Breast	yes
	CAL-85-1	CAL-85-1	test set	Breast	yes
	Calu-1	Calu-1	test set	Lung	yes
	CaR-1	CaR-1	test set	colon	yes
	CCK-81	no match	test set	colon	no
	CFPAC-1	CFPAC-1	test set	Pancreas	yes
	ChaGo-K-1	ChaGo-K-1	test set	Lung	yes
	CL-11	no match	test set	colon	no
	CL-14	no match	test set	colon	no
	CL-34	no match	test set	colon	no
	CL-40	no match	test set	colon	no
	COLO 741	COLO 741	test set	colon	yes
	COLO 792	COLO 792	test set	melanoma	yes
	COLO 857	COLO 857	test set	melanoma	yes
	COLO-320	COLO-320	test set	colon	yes
	COLO-678	COLO-678	test set	colon	yes
	COLO-679	COLO-679	test set	melanoma	yes
	COLO-680N	COLO-680N	test set	Esophagus	yes
	COLO-699	no match	test set	Lung	no
	COLO-818	COLO-818	test set	melanoma	yes
	COLO-824	COLO-824	test set	Breast	yes
	COR-L 105	COR-L 105	test set	Lung	yes
	COR-L 23/CPR	COR-L23	test set	Lung	yes
	DAN-G	no match	test set	Pancreas	no
	Daoy	Daoy	test set	CNS	yes
	DMS 273	DMS 273	test set	Lung	yes
	DMS 53	DMS 53	test set	Lung	yes
	DV-90	DV-90	test set	Lung	yes
	EBC-1	EBC-1	test set	Lung	yes
	EFM-192A	no match	test set	Breast	no
	EFM-192B	no match	test set	Breast	no
	EFM-192C	no match	test set	Breast	no
	EFO-21	EFO-21	test set	Ovary	yes
	EGI-1	EGI-1	test set	Liver	yes
	EJ138	no match	test set	Bladder	no
	EPLC-272H	EPLC-272H	test set	Lung	yes
	EVSA-T	EVSA-T	test set	Breast	yes
	fR2	no match	test set	Breast	no
	FTC-133	FTC-133	test set	Thyroid	yes
	FU97	no match	test set	Stomach	no
	G-292 Clone A141B1	no match	test set	sarcoma	no
	G-361	G-361	test set	melanoma	yes
	GAMG	GAMG	test set	CNS	yes
	GMS-10	GMS-10	test set	CNS	yes
	GOS-3	kings1	test set	CNS	yes
	GP5d	GP5d	test set	colon	yes
	GTL-16	no match	test set	Stomach	no
	H3255	NCI-H3255	test set	Lung	yes
	H69V	no match	test set	Lung	no
	HARA	no match	test set	Lung	no
	HBE135-E6E7	no match	test set	Lung	no
	HBE4-E6/E7	no match	test set	Lung	no
	HBE4-E6/E7-C1	no match	test set	Lung	no
	HCC-15	HCC-15	test set	Lung	yes
	HCC1806	HCC1806	test set	Breast	yes
	HCC-366	no match	test set	Lung	no
	HCC-44	no match	test set	Lung	no
	HCC-56	no match	test set	colon	no
	HCC-78	no match	test set	Lung	no
	HCC-827	HCC-827	test set	Lung	yes
	HCE7	HCE7	test set	Esophagus	yes
	HDQ-P1	no match	test set	Breast	no
	HeLa 229	no match	test set	Cervix	no
	HeLa AG	no match	test set	Cervix	no
	HeLa S3	HeLa S3	test set	Cervix	yes
	HeLa S3 (sc)	no match	test set	Cervix	no
	HeLa TG	no match	test set	Cervix	no
	HeLa TG Cap	no match	test set	Cervix	no
	HeLa.P3(s)	no match	test set	Cervix	no
	HGC-27	HGC-27	test set	Stomach	yes
	HLE	HLE	test set	Liver	yes
	HLF	no match	test set	Liver	no
	HMVII	HMVII	test set	melanoma	yes
	Hs 257.T	no match	test set	colon	no
	Hs 417.Lu	no match	test set	Lung	no
	Hs 578T	Hs 578T	test set	Breast	yes
	Hs 633T	no match	test set	Miscellaneous	no
	Hs 683	Hs 683	test set	CNS	yes
	Hs 707(A).T	no match	test set	sarcoma	no
	Hs 894(E).Lu	no match	test set	Lung	no
	HTC-C3	HTC-C3	test set	Thyroid	yes
	HuCCT1	HuCCT1	test set	Liver	yes
	huH-1	no match	test set	Liver	no
	HUP-T3	HUP-T3	test set	Pancreas	yes
	IGR-1	IGR-1	test set	melanoma	yes
	IGR-37	IGR-37	test set	melanoma	yes
	IGR-39	IGR-39	test set	melanoma	yes
	IHH-4	no match	test set	Thyroid	no
	IM-95	no match	test set	Stomach	no
	IM-95m	no match	test set	Stomach	no
	IMR-90	no match	test set	Lung	no
	IPC-298	IPC-298	test set	melanoma	yes
	IPTP/98	no match	test set	CNS	no
	Ishikawa	Ishikawa	test set	endometrium	yes
	Ishikawa 02 ER-	no match	test set	Endometrium	no
	JHH-1	no match	test set	Liver	no
	JHH-4	no match	test set	Liver	no
	JIMT-1	no match	test set	Breast	no
	JR 013	no match	test set	Head & Neck	no
	JR 019	no match	test set	Head & Neck	no
	JR 029	no match	test set	Head & Neck	no
	KATO II	no match	test set	Stomach	no
	KG-1-C	KG-1-C	test set	CNS	yes
	KHM-3S	no match	test set	Lung	no
	KHOS/NP	no match	test set	sarcoma	no
	KMH-2	KMH-2	test set	Hematologic	yes
	KMRC-1	no match	test set	Kidney	no
	KMRC-20	no match	test set	Kidney	no
	KMRM-M1	no match	test set	Kidney	no
	KP-1N	KP-1N	test set	Pancreas	yes
	KP-1NL	KP-1NL	test set	Pancreas	yes
	KP-2	KP-2	test set	Pancreas	yes
	KP-3	no match	test set	Pancreas	no
	KP-3L	no match	test set	Pancreas	no
	KP-4	KP-4	test set	Pancreas	yes
	KU-19-19	KU-19-19	test set	Bladder	yes
	KYSE-140	KYSE-140	test set	Esophagus	yes
	KYSE-150	KYSE-150	test set	Esophagus	yes
	KYSE-180	KYSE-180	test set	Esophagus	yes
	KYSE-220	KYSE-220	test set	Esophagus	yes
	KYSE-270	KYSE-270	test set	Esophagus	yes
	KYSE-410	KYSE-410	test set	Esophagus	yes
	KYSE-450	KYSE-450	test set	Esophagus	yes
	KYSE-50	KYSE-50	test set	Esophagus	yes
	KYSE-510	KYSE-510	test set	Esophagus	yes
	KYSE-520	KYSE-520	test set	Esophagus	yes
	KYSE-70	KYSE-70	test set	Esophagus	yes
	LC-1 sq	LC-1 sq	test set	Lung	yes
	LCLC-103H	LCLC-103H	test set	Lung	yes
	LCLC-97TM1	LCLC-97TM1	test set	Lung	yes
	LK-2	LK-2	test set	Lung	yes
	LN-18	no match	test set	CNS	no
	LN-229	no match	test set	CNS	no
	LN-405	LN-405	test set	CNS	yes
	LNZTA3WT11	no match	test set	CNS	no
	LNZTA3WT4	no match	test set	CNS	no
	LOU-NH91	no match	test set	Lung	no
	LoVo	LoVo	test set	colon	yes
	Lu-134-A-H	LU134A	test set	Lung	yes
	Lu-135	Lu-135	test set	Lung	yes
	LU99A	LU99A	test set	Lung	yes
	LU99B	no match	test set	Lung	no
	LU99C	no match	test set	Lung	no
	M059J	M059J	test set	CNS	yes
	MCAS	MCAS	test set	Ovary	yes
	MCF-7 ADR	no match	test set	Breast	no
	MDA-H2774	MDA-H2774	test set	Ovary	yes
	MDA-MB-157	MDA-MB-157	test set	Breast	yes
	MDA-MB-361	MDA-MB-361	test set	Breast	yes
	MDA-MB-415	MDA-MB-415	test set	Breast	yes
	MDA-MB-435S	MDA-MB-435S	test set	Breast	yes
	MDA-MB-436	MDA-MB-436	test set	Breast	yes
	MDST8	no match	test set	colon	no
	ME-180	ME-180	test set	Cervix	yes
	MEL-HO	MEL-HO	test set	melanoma	yes
	MEL-JUSO	MEL-JUSO	test set	melanoma	yes
	MES-SA/Dx-5	MES-SA	test set	sarcoma	yes
	MEWO	MEWO	test set	melanoma	yes
	MFE-280	MFE-280	test set	endometrium	yes
	MFE-296	MFE-296	test set	endometrium	yes
	MG-63	MG-63	test set	sarcoma	yes
	MKN1	MKN1	test set	Stomach	yes
	MKN28	MKN28	test set	Stomach	yes
	MKN45	MKN45	test set	Stomach	yes
	MKN7	MKN7	test set	Stomach	yes
	MKN74	MKN74	test set	Stomach	yes
	ML-1	ML-1	test set	Thyroid	yes
	MOG-G-UVW	no match	test set	CNS	no
	MRC-9	no match	test set	Lung	no
	MS751	MS751	test set	Cervix	yes
	MSTO-211H	MSTO-211H	test set	Lung	yes
	NB69	NB69	test set	CNS	yes
	NCI-H1048	NCI-H1048	test set	Lung	yes
	NCI-H1435	no match	test set	Lung	no
	NCI-H1437	NCI-H1437	test set	Lung	yes
	NCI-H1568	no match	test set	Lung	no
	NCI-H1573	NCI-H1573	test set	Lung	yes
	NCI-H1581	NCI-H1581	test set	Lung	yes
	NCI-H1623	NCI-H1623	test set	Lung	yes
	NCI-H1650	NCI-H1650	test set	Lung	yes
	NCI-H1651	NCI-H1651	test set	Lung	yes
	NCI-H1666	NCI-H1666	test set	Lung	yes
	NCI-H1693	NCI-H1693	test set	Lung	yes
	NCI-H1703	NCI-H1703	test set	Lung	yes
	NCI-H1734	NCI-H1734	test set	Lung	yes
	NCI-H1755	NCI-H1755	test set	Lung	yes
	NCI-H1781	NCI-H1781	test set	Lung	yes
	NCI-H1793	NCI-H1793	test set	Lung	yes
	NCI-H1869	no match	test set	Lung	no
	NCI-H1915	NCI-H1915	test set	Lung	yes
	NCI-H1944	NCI-H1944	test set	Lung	yes
	NCI-H196	NCI-H196	test set	Lung	yes
	NCI-H1975	NCI-H1975	test set	Lung	yes
	NCI-H2009	NCI-H2009	test set	Lung	yes
	NCI-H2023	no match	test set	Lung	no
	NCI-H2029	NCI-H2029	test set	Lung	yes
	NCI-H2073	ncih1993	test set	Lung	yes
	NCI-H2085	no match	test set	Lung	no
	NCI-H2110	no match	test set	Lung	no
	NCI-H2135	no match	test set	Lung	no
	NCI-H2172	no match	test set	Lung	no
	NCI-H2196	NCI-H2196	test set	Lung	yes
	NCI-H2286	no match	test set	Lung	no
	NCI-H2342	NCI-H2342	test set	Lung	yes
	NCI-H2347	NCI-H2347	test set	Lung	yes
	NCI-H2405	NCI-H2405	test set	Lung	yes
	NCI-H2444	no match	test set	Lung	no
	NCI-H2452	NCI-H2452	test set	Lung	yes
	NCI-H441	NCI-H441	test set	Lung	yes
	NCI-H647	NCI-H647	test set	Lung	yes
	NCI-H810	NCI-H810	test set	Lung	yes
	NCI-H838	NCI-H838	test set	Lung	yes
	NH-6	NH-6	test set	CNS	yes
	Nthy-ori 3-1	no match	test set	Thyroid	no
	NUGC-2	no match	test set	Stomach	no
	NUGC-3	NUGC-3	test set	Stomach	yes
	NUGC-4	no match	test set	Stomach	no
	OAW28	OAW28	test set	Ovary	yes
	OAW42	OAW42	test set	Ovary	yes
	OCUM-1	no match	test set	Stomach	no
	ONCO-DG-1	no match	test set	Thyroid	no
	OUMS-23	no match	test set	colon	no
	OV-1063	no match	test set	Ovary	no
	OVISE	OVISE	test set	Ovary	yes
	OVKATE	no match	test set	Ovary	no
	OVMIU	no match	test set	Ovary	no
	OVSAYO	no match	test set	Ovary	no
	OVTOKO	OVTOKO	test set	Ovary	yes
	PA-1	PA-1	test set	Ovary	yes
	Panc 02.03	no match	test set	Pancreas	no
	Panc 03.27	Panc 03.27	test set	Pancreas	yes
	Panc 04.03	no match	test set	Pancreas	no
	Panc 08.13	Panc 08.13	test set	Pancreas	yes
	Panc 10.05	Panc 10.05	test set	Pancreas	yes
	PANC-1	PANC-1	test set	Pancreas	yes
	PA-TU-8902	no match	test set	Pancreas	no
	PA-TU-8988S	no match	test set	Pancreas	no
	PA-TU-8988T	no match	test set	Pancreas	no
	PC-14	PC-14	test set	Lung	yes
	PC-3 [JPC-3]	PC-3	test set	Prostate	yes
	PC-9	PC-9	test set	Lung	yes
	PL45	PL45	test set	Pancreas	yes
	PLC/PRF/5	PLC/PRF/5	test set	Liver	yes
	QGP-1	QGP-1	test set	Pancreas	yes
	RCM-1	RCM-1	test set	colon	yes
	RERF-GC-1B	no match	test set	Stomach	no
	RERF-LC-Ad1	no match	test set	Lung	no
	RERF-LC-Ad2	RERF-LC-Ad2	test set	Lung	yes
	RERF-LC-KJ	no match	test set	Lung	no
	RERF-LC-MS	RERF-LC-MS	test set	Lung	yes
	RERF-LC-Sq1	no match	test set	Lung	no
	RKN	no match	test set	Ovary	no
	RMG-I	RMG-I	test set	Ovary	yes
	RO82-W-1	RO82-W-1	test set	Thyroid	yes
	RPMI-7951	RPMI-7951	test set	melanoma	yes
	RT-112	RT-112	test set	Bladder	yes
	RT112/84	no match	test set	Bladder	no
	RT4	RT4	test set	Bladder	yes
	RVH-421	RVH-421	test set	melanoma	yes
	S-117	S-117	test set	sarcoma	yes
	SBC-3	no match	test set	Lung	no
	SBC-5	SBC-5	test set	Lung	yes
	SCCH-26	SCCH-26	test set	CNS	yes
	SCH	SCH	test set	Stomach	yes
	SCLC-21H	SCLC-21H	test set	Lung	yes
	SEG-1	no match	test set	Esophagus	no
	SISO	no match	test set	Cervix	no
	SK-CO-1	SK-CO-1	test set	colon	yes
	SKG-IIIa	SKG-IIIa	test set	Cervix	yes
	SKG-IIIb	no match	test set	Cervix	no
	SK-HEP-1	SK-HEP-1	test set	Liver	yes
	SK-LU-1	SK-LU-1	test set	Lung	yes
	SK-MEL-30	SK-MEL-30	test set	melanoma	yes
	SK-MES	no match	test set	Lung	no
	SK-N-SH	SK-N-SH	test set	CNS	yes
	SNG-M	SNG-M	test set	endometrium	yes
	STC 1	no match	test set	Lung	no
	SU.86.86	SU.86.86	test set	Pancreas	yes
	SUIT-2	SUIT-2	test set	Pancreas	yes
	SVG p12	no match	test set	CNS	no
	SVts-8	no match	test set	Lung	no
	SW 1271	no match	test set	Lung	no
	SW 13	SW 13	test set	Adrenal gland	yes
	SW 156	no match	test set	Kidney	no
	SW 1573	SW 1573	test set	Lung	yes
	SW-1710	SW-1710	test set	Bladder	yes
	SW527	SW527	test set	Breast	yes
	T.T	T.T	test set	Thyroid	yes
	T.Tn	no match	test set	Esophagus	no
	T98G	T98G	test set	CNS	yes
	Takigawa	no match	test set	Stomach	no
	TASK1	no match	test set	Miscellaneous	no
	TCO-1	no match	test set	Thyroid	no
	TE7	TE7	test set	Esophagus	yes
	TGW	TGW	test set	CNS	yes
	TMK-1	no match	test set	Stomach	no
	TT2609-C02	no match	test set	Thyroid	no
	TYK-nu	TYK-nu	test set	Ovary	yes
	U373 MG	U373 MG	test set	CNS	yes
	UMC-11	UMC-11	test set	Lung	yes
	VM-CUB1	VM-CUB1	test set	Bladder	yes
	VMRC-LCD	VMRC-LCD	test set	Lung	yes
	VMRC-LCP	VMRC-LCP	test set	Lung	yes
	VMRC-MELG	VMRC-MELG	test set	melanoma	yes
	VMRC-RCW	VMRC-RCW	test set	Kidney	yes
	VMRC-RCZ	VMRC-RCZ	test set	Kidney	yes
	WI-26 VA4	no match	test set	Lung	no
	WI-38 VA13 sub 2 RA	no match	test set	Lung	no
	WM 266-4	WM 266-4	test set	melanoma	yes
	WM1552C	no match	test set	melanoma	no
	WM278	WM278	test set	melanoma	yes
	WM35	WM35	test set	melanoma	yes
	WM793B	WM793B	test set	melanoma	yes
	YKG-1	YKG-1	test set	CNS	yes
	ZR-75-30	ZR-75-30	test set	Breast	yes
	AU565	AU565	removed, duplicate cell line for SK-BR-3	Breast	yes
	COLO 853	COLO 857	removed, duplicate cell line for COLO 857	melanoma	yes
	COLO 858	COLO 857	removed, duplicate cell line for COLO 857	melanoma	yes
	COLO-206F	COLO-205	removed, duplicate cell line for COLO205	Colon	yes
	COLO-849	COLO-829 and COLO 857	removed, duplicate cell line for COLO-829 and COLO 857	melanoma	yes
	FTC-238	FTC-133	removed, duplicate cell line for FTC-133	Thyroid	yes
	HRT-18	HCT-15	removed, duplicate cell line for HCT-15 and HCT-8	Colon	yes
	HT115	HCT-15	removed, duplicate cell line for HCT-15 and HCT-8	Colon	yes
	LS180	LS-174T	removed, duplicate cell line for LS-174T	Colon	yes
	LUDLU-1	HCT-15	removed, duplicate cell line for HCT-15 and HCT-8	Colon	yes
	U-118 MG	U-118-MG	removed, duplicate cell line for U-138-MG	CNS	yes
	McDermott set cell line name	GSK set cell line name	training set/test set	lineage	genomic information available?
	5637	5637	training set	Bladder	yes
	639-V	639-V	training set	Bladder	yes
	647-V	647-V	training set	Bladder	yes
	769-P	769-P	training set	Kidney	yes
	786-O	786-O	training set	Kidney	yes
	A172	A172	training set	CNS	yes
	A2780	A2780	training set	Ovary	yes
	A-375	A375	training set	melanoma	yes
	A-427	A427	training set	Lung	yes
	A431	A-431	training set	Skin	yes
	A549	A549	training set	Lung	yes
	ACHN	ACHN	training set	Kidney	yes
	AGS	AGS	training set	Stomach	yes
	AsPC-1	AsPC-1	training set	Pancreas	yes
	BE(2)-C	BE2-C	training set	CNS	yes
	BFTC-905	BFTC-905	training set	Bladder	yes
	BHT-101	BHT-101	training set	Thyroid	yes
	BT-474	BT-474	training set	Breast	yes
	BxPC-3	BxPC-3	training set	Pancreas	yes
	C32	C32TG	training set	melanoma	yes
	C-33A	C-33A	training set	Cervix	yes
	C-4 I	C-4I	training set	Cervix	yes
	C-4 II	C-4II	training set	Cervix	yes
	Caki-1	Caki-1	training set	Kidney	yes
	CAL-54	CAL-54	training set	Kidney	yes
	CAL-62	CAL-62	training set	Thyroid	yes
	Calu-3	Calu-3	training set	Lung	yes
	Capan-1	Capan-1	training set	Pancreas	yes
	Capan-2	Capan-2	training set	Pancreas	yes
	CCF-STTG1	CCF-STTG1	training set	CNS	yes
	COLO 201	COLO 201	training set	Colon	yes
	COLO 205	COLO205	training set	Colon	yes
	COLO 320DM	COLO-320DM	training set	Colon	yes
	COR-L23	COR-L23	training set	Lung	yes
	DLD-1	DLD-1	training set	Colon	yes
	DoTc2 4510	DoTc2-4510	training set	Cervix	yes
	DU 145	DU145	training set	Prostate	yes
	EFM-19	EFM-19	training set	Breast	yes
	G-401	G-401	training set	Kidney	yes
	G-402	G-402	training set	Kidney	yes
	GCT	GCT	training set	Sarcoma	yes
	H4	H4	training set	CNS	yes
	HCC1395	HCC1395	training set	Breast	yes
	HCC1937	HCC1937	training set	Breast	yes
	HCC1954	HCC1954	training set	Breast	yes
	HCC38	HCC38	training set	Breast	yes
	HCC70	HCC70	training set	Breast	yes
	HCT 116	HCT116	training set	Colon	yes
	HCT-8	HCT-8	training set	Colon	yes
	HeLa	HeLa	training set	Cervix	yes
	HMCB	HMCB	training set	melanoma	yes
	HOP92	HOP-92	training set	Lung	yes
	HOS	HOS	training set	Sarcoma	yes
	HPAC	HPAC	training set	Pancreas	yes
	HPAF-II	HPAFII	training set	Pancreas	yes
	Hs 746T	HS-746T	training set	Stomach	yes
	HT 1080	HT-1080	training set	Sarcoma	yes
	HT-29	HT-29	training set	Colon	yes
	HT-3	HT-3	training set	Cervix	yes
	HUP-T4	HuP-T4	training set	Pancreas	yes
	IGROV-1	IGROV1	training set	Ovary	yes
	J82	J82	training set	Bladder	yes
	KATO III	KATOIII	training set	Stomach	yes
	KPL-1	KPL-1	training set	Breast	yes
	KYSE-30	KYSE-30	training set	stomach	yes
	LS174T	LS174T	training set	Colon	yes
	M-14	M14	training set	melanoma	yes
	MCF7	MCF7	training set	Breast	yes
	MC-IXC	MC-IXC	training set	CNS	yes
	MDA-MB-231	MDA-MB-231	training set	Breast	yes
	MDA-MB-453	MDA-MB-453	training set	Breast	yes
	MDA-MB-468	MDA-MB-468	training set	Breast	yes
	MES-SA	MES-SA	training set	Sarcoma	yes
	MIA PaCa-2	Mia PaCa-2	training set	Pancreas	yes
	MT-3	MT-3	training set	Colon	yes
	NCI-H1299	NCI-H1299	training set	Lung	yes
	NCI-H1563	NCI-H1563	training set	Lung	yes
	NCI-H1792	NCI-H1792	training set	Lung	yes
	NCI-H2030	NCI-H2030	training set	Lung	yes
	NCI-H2087	NCI-H2087	training set	Lung	yes
	NCI-H2122	NCI-H2122	training set	Lung	yes
	NCI-H2170	NCI-H2170	training set	Lung	yes
	NCI-H2228	NCI-H2228	training set	Lung	yes
	NCI-H23	NCI-H23	training set	Lung	yes
	NCI-H322	NCI-H322	training set	Lung	yes
	NCI-H358	NCI-H358	training set	Lung	yes
	NCI-H460	NCI-H460	training set	Lung	yes
	NCI-H520	NCI-H520	training set	Lung	yes
	NCI-H522	NCI-H522	training set	Lung	yes
	NCI-H596	NCI-H596	training set	Lung	yes
	NCI-H630	NCI-H630	training set	Colon	yes
	NCI-H661	NCI-H661	training set	Lung	yes
	NCI-H727	NCI-H727	training set	Lung	yes
	NCI-N87	NCI-N87	training set	Stomach	yes
	OE19	OE-19	training set	Stomach	yes
	OE21	OE-21	training set	Stomach	no
	OE33	OE-33	training set	Stomach	yes
	OVCAR-5	OVCAR-5	training set	Ovary	yes
	OVCAR-8	OVCAR-8	training set	Ovary	yes
	PC-3	PC-3	training set	Prostate	yes
	Saos-2	Saos-2	training set	Sarcoma	yes
	SCaBER	SCaBER	training set	Bladder	yes
	SF-295	SF-295	training set	CNS	yes
	SHP-77	SHP-77	training set	Lung	yes
	SiHa	SiHa	training set	Cervix	yes
	SK-BR-3	SK-BR-3	training set	Breast	yes
	SK-MEL-3	SK-MEL-3	training set	melanoma	yes
	SK-MES-1	SK-MES-1	training set	Lung	yes
	SK-N-AS	SK-N-AS	training set	CNS	yes
	SK-NEP-1	SK-NEP-1	training set	Kidney	yes
	SK-OV-3	SK-OV-3	training set	Ovary	yes
	SNU-1	SNU-1	training set	Stomach	yes
	SNU-16	SNU-16	training set	Stomach	yes
	SNU-182	SNU-182	training set	Liver	no
	SNU-398	SNU-398	training set	Liver	yes
	SNU-449	SNU-449	training set	Liver	yes
	SNU-5	SNU-5	training set	Stomach	yes
	SW 1088	SW1088	training set	CNS	yes
	SW 1116	SW1116	training set	Colon	yes
	SW 1417	SW1417	training set	Colon	yes
	SW 1463	SW1463	training set	Colon	yes
	SW 1783	SW1783	training set	CNS	yes
	SW 1990	SW1990	training set	Pancreas	yes
	SW 48	SW48	training set	Colon	yes
	SW620	SW620	training set	Colon	yes
	SW756	SW756	training set	Cervix	yes
	SW 780	SW780	training set	Bladder	yes
	SW837	SW837	training set	Colon	yes
	SW 900	SW900	training set	Lung	yes
	SW-948	SW948	training set	Colon	yes
	T24	T24	training set	Bladder	yes
	T47D	T-47D	training set	Breast	yes
	T84	T84	training set	Colon	yes
	U-138 MG	U-138-MG	training set	CNS	yes
	U-2 OS	U20S	training set	Sarcoma	yes
	UACC-812	UACC-812	training set	Breast	yes
	UM-UC-3	UM-UC-3	training set	Bladder	yes
	UO-31	UO-31	training set	Kidney	yes
	WiDr	WIDR	training set	Colon	yes
	YAPC	YAPC	training set	Pancreas	yes
	ZR-75-1	ZR-75-1	training set	Breast	yes
	Supplementary Table S2. The McDermott set of 500 cell lines and corresponding cell line names in different cell line databases used in the analysis.

## Sheet: supp Table S3
	38961	ABL2	AF15Q14	AF1Q	AKAP9	AKT1	AKT2	ALK	ALO17	APC	ARNT	ASPSCR1	ASXL1	ATM	BCL11A	BCL3	BCL5	BCL6	BCL9	BCR	BIRC3	BRAF	BRCA1	BRCA2	BRD4	BRIP1	BUB1B	C15orf21	CARD11	CBFA2T1	CBFB	CBL	CBLC	CCND1	CCND2	CCND3	CDH1	CDK4	CDK6	CDKN2A	CDKN2A(p14)	CDKN2Ap16	CDKN2C	CDX2	CEBPA	CHCHD7	CHIC2	CIC	CLTC
5637	0	0	0	0	0	0	0	0	0	0	0	0	0	0	0	0	0	0	0	0	0	0	0	0	0	0	0	0	0	0	0	0	0	0	0	0	0	0	0	0	0	0	1	0	0	0	0	0	0
22Rv1	0	0	0	0	0	0	0	0	0	0	0	0	0	0	0	0	0	0	0	0	0	0	0	1	0	0	0	0	0	0	0	0	0	0	0	0	0	0	0	0	0	0	0	0	0	0	0	0	0
639-V	0	0	0	0	0	0	0	0	0	1	0	0	0	0	0	0	0	0	0	0	0	0	0	0	0	0	0	0	0	0	0	0	0	0	0	0	0	0	0	0	0	1	0	0	0	0	0	0	0
647-V	0	0	0	0	0	0	0	0	0	0	0	0	0	0	0	0	0	0	0	0	0	0	0	0	0	0	0	0	0	0	0	0	0	0	0	0	0	0	0	0	0	0	0	0	0	0	0	0	0
769-P	0	0	0	0	0	0	0	0	0	0	0	0	0	0	0	0	0	0	0	0	0	0	0	0	0	0	0	0	0	0	0	0	0	0	0	0	0	0	0	1	1	0	0	0	0	0	0	0	0
786-O	0	0	0	0	0	0	0	0	0	0	0	0	0	0	0	0	0	0	0	0	0	0	0	0	0	0	0	0	0	0	0	0	0	0	0	0	0	0	0	1	1	0	0	0	0	0	0	0	0
A101D	0	0	0	0	0	0	0	0	0	0	0	0	0	0	0	0	0	0	0	0	0	1	0	0	0	0	0	0	0	0	0	0	0	0	0	0	0	0	0	1	1	0	0	0	0	0	0	0	0
A172	0	0	0	0	0	0	0	0	0	0	0	0	0	0	0	0	0	0	0	0	0	0	0	0	0	0	0	0	0	0	0	0	0	0	0	0	0	0	0	1	1	0	0	0	0	0	0	0	0
A204	0	0	0	0	0	0	0	0	0	0	0	0	0	0	0	0	0	0	0	0	0	0	0	0	0	0	0	0	0	0	0	0	0	0	0	0	0	0	0	0	0	0	0	0	0	0	0	0	0
A2780	0	0	0	0	0	0	0	1	0	0	0	0	0	0	0	0	0	0	0	0	0	1	0	0	0	0	0	0	0	0	0	0	0	0	0	0	0	0	0	0	0	0	0	0	0	0	0	0	0
A375	0	0	0	0	0	0	0	0	0	0	0	0	0	0	0	0	0	0	0	0	0	1	0	0	0	0	0	0	0	0	0	0	0	0	0	0	0	0	0	1	1	1	0	0	0	0	0	0	0
A427	0	0	0	0	0	0	0	0	0	0	0	0	0	0	0	0	0	0	0	0	0	0	0	0	0	0	0	0	0	0	0	0	0	0	0	0	0	0	0	1	1	0	0	0	0	0	0	0	0
A-431	0	0	0	0	0	0	0	0	0	0	0	0	0	0	0	0	0	0	0	0	0	0	0	0	0	0	0	0	0	0	0	0	0	1	0	0	0	0	0	0	1	0	0	0	0	0	0	0	0
A-498	0	0	0	0	0	0	0	0	0	0	0	0	0	0	0	0	0	0	0	0	0	0	0	0	0	0	0	0	0	0	0	0	0	0	0	0	0	0	0	1	1	0	0	0	0	0	0	0	0
A549	0	0	0	0	0	0	0	0	0	0	0	0	0	0	0	0	0	0	0	0	0	0	0	0	0	0	0	0	0	0	0	0	0	0	0	0	0	0	0	1	1	0	0	0	0	0	0	0	0
A673	0	0	0	0	0	0	0	0	0	0	0	0	0	0	0	0	0	0	0	0	0	1	0	0	0	0	0	0	0	0	0	0	0	0	0	0	0	0	0	1	1	0	0	0	0	0	0	0	0
ACHN	0	0	0	0	0	0	0	0	0	0	0	0	0	0	0	0	0	0	0	0	0	0	0	0	0	0	0	0	0	0	0	0	0	0	0	0	0	0	0	1	1	0	0	0	0	0	0	0	0
AGS	0	0	0	0	0	0	0	0	0	0	0	0	0	0	0	0	0	0	0	0	0	0	0	0	0	0	0	0	0	0	0	0	0	0	0	0	1	0	0	0	0	0	0	0	0	0	0	0	0
AN3CA	0	0	0	0	0	0	0	0	0	0	0	0	0	0	0	0	0	0	0	0	0	0	0	0	0	0	0	0	0	0	0	0	0	0	0	0	0	0	0	0	0	0	0	0	0	0	0	0	0
ARH-77	0	0	0	0	0	0	0	0	0	0	0	0	0	0	0	0	0	0	0	0	0	0	0	0	0	0	0	0	0	0	0	0	0	0	0	0	0	0	0	0	0	0	0	0	0	0	0	0	0
AsPC-1	0	0	0	0	0	0	0	0	0	0	0	0	0	0	0	0	0	0	0	0	0	0	0	0	0	0	0	0	0	0	0	0	0	0	0	0	0	0	0	1	1	0	0	0	0	0	0	0	0
BC-1	0	0	0	0	0	0	0	0	0	0	0	0	0	0	0	0	0	0	0	0	0	0	0	0	0	0	0	0	0	0	0	0	0	0	0	0	0	0	0	0	0	0	0	0	0	0	0	0	0
BC-3	0	0	0	0	0	0	0	0	0	0	0	0	0	0	0	0	0	0	0	0	0	0	0	0	0	0	0	0	0	0	0	0	0	0	0	0	0	0	0	1	1	0	0	0	0	0	0	0	0
BE2-C	0	0	0	0	0	0	0	1	0	0	0	0	0	0	0	0	0	0	0	0	0	0	0	0	0	0	0	0	0	0	0	0	0	0	0	0	0	0	0	0	0	0	0	0	0	0	0	0	0
BeWo	0	0	0	0	0	0	0	0	0	1	0	0	0	0	0	0	0	0	0	0	0	0	0	0	0	0	0	0	0	0	0	0	0	0	0	0	0	0	0	0	0	0	0	0	0	0	0	0	0
BFTC-905	0	0	0	0	0	0	0	0	0	0	0	0	0	0	0	0	0	0	0	0	0	0	0	0	0	0	0	0	0	0	0	0	0	0	0	0	0	0	0	1	1	0	0	0	0	0	0	0	0
BHT-101	0	0	0	0	1	0	0	0	0	1	0	0	0	0	0	0	0	0	0	0	0	1	0	0	0	0	0	0	0	0	0	0	0	0	0	0	0	0	1	0	0	0	0	0	0	1	0	0	0
BM1604	0	0	0	0	0	0	0	0	0	0	0	0	0	0	0	0	0	0	0	0	0	0	1	1	0	0	0	0	0	0	0	0	0	0	0	0	1	0	0	1	0	0	0	0	0	0	0	0	0
BPH1	0	0	0	0	0	0	0	0	0	0	0	0	0	0	0	0	0	0	0	0	0	0	0	0	0	0	0	0	0	0	0	0	0	0	0	0	0	0	0	0	0	0	0	0	0	0	0	0	0
BT-20	0	0	0	0	0	0	0	0	0	0	0	0	0	0	0	0	0	0	0	0	0	0	0	1	0	0	0	0	0	0	0	0	0	0	0	0	0	0	0	1	1	0	1	0	0	0	0	0	0
BT-474	0	0	0	0	0	0	0	0	0	0	0	0	0	0	0	0	0	0	0	0	0	0	0	1	0	0	0	0	0	0	0	0	0	0	0	0	0	0	0	0	0	0	0	0	0	0	0	0	1
BV-173	0	0	0	0	0	0	0	0	0	0	0	0	0	0	0	0	0	0	0	0	0	0	0	0	0	0	0	0	0	0	0	0	0	0	0	0	0	0	0	1	1	0	0	0	0	0	0	0	0
BxPC-3	0	0	0	0	0	0	0	0	0	0	0	0	0	0	0	0	0	0	0	0	0	1	0	0	0	0	0	0	0	0	0	0	0	0	0	0	0	0	0	1	1	0	0	0	0	0	0	0	0
C32TG	0	0	0	0	0	0	0	0	0	0	0	0	0	0	0	0	0	0	0	0	0	1	0	0	0	0	0	0	0	0	0	0	0	0	0	0	0	0	0	1	1	0	0	0	0	0	0	0	0
C-33A	0	0	0	0	0	0	0	0	0	0	0	0	0	0	0	0	0	0	0	0	0	1	0	1	0	0	0	0	0	0	0	0	0	0	0	0	1	0	0	0	0	0	0	0	0	0	0	0	0
C3A	0	0	0	0	0	0	0	0	0	0	0	0	0	0	0	0	0	0	0	0	0	0	0	0	0	0	0	0	0	0	0	0	0	0	0	0	0	0	0	0	0	0	0	0	0	0	0	0	0
C-4I	0	0	0	0	0	0	0	0	0	0	0	0	0	0	0	0	0	0	0	0	0	0	0	0	0	0	0	0	0	0	0	0	0	0	0	0	0	0	0	0	0	0	0	0	0	0	0	0	0
C-4II	0	0	0	0	0	0	0	0	0	1	0	0	0	0	0	0	0	0	0	0	0	0	0	0	0	0	0	0	0	0	0	0	0	0	0	0	0	0	0	0	0	0	0	0	0	0	0	0	0
Caki-1	0	0	0	0	0	0	0	0	0	0	0	0	0	0	0	0	0	0	0	0	0	0	0	0	0	0	0	0	0	0	0	0	0	0	0	0	0	0	0	1	1	0	0	0	0	0	0	0	0
Caki-2	0	0	0	0	0	0	0	0	0	0	0	0	0	0	0	0	0	0	0	0	0	0	0	0	0	0	0	0	0	0	0	0	0	0	0	0	0	0	0	0	0	0	0	0	0	0	0	0	0
CAL27	0	0	0	0	0	0	0	0	0	1	0	0	0	0	0	0	0	0	0	0	0	0	0	0	0	0	0	0	0	0	0	0	0	0	0	0	0	0	0	1	0	0	0	0	0	0	0	0	0
CAL-54	0	0	0	0	0	0	0	0	0	0	0	0	0	0	0	0	0	0	0	0	0	0	0	0	0	0	0	0	0	0	0	0	0	0	0	0	0	0	0	1	1	0	0	0	0	0	0	0	0
CAL-62	0	0	0	0	0	0	0	0	0	0	0	0	0	0	0	0	0	0	0	0	0	0	0	0	0	0	0	0	0	0	0	0	0	0	0	0	0	0	0	1	1	0	0	0	0	0	0	0	0
Calu-3	0	0	0	0	0	0	0	0	0	0	0	0	0	0	0	0	0	0	0	0	0	0	0	0	0	0	0	0	0	0	0	0	0	0	0	0	0	0	0	0	0	1	0	0	0	0	0	0	0
Calu-6	0	0	0	0	0	0	0	0	0	0	0	0	0	0	0	0	0	0	0	0	0	0	0	0	0	0	0	0	0	0	0	0	0	0	0	0	0	0	0	0	0	0	0	0	0	0	0	0	0
Caov-3	0	0	0	0	0	0	0	0	0	0	0	0	0	0	0	0	0	0	0	0	0	0	0	0	0	0	0	0	0	0	0	0	0	0	0	0	0	0	0	0	0	0	0	0	0	0	0	0	0
Capan-1	0	0	0	0	0	0	0	0	0	0	0	0	0	0	0	0	0	0	0	0	0	0	0	1	0	0	0	0	0	0	0	0	0	0	0	0	0	0	0	1	1	0	0	0	0	0	0	0	0
Capan-2	0	0	0	0	0	0	0	0	0	0	0	0	0	0	0	0	0	0	0	0	0	0	0	0	0	0	0	0	0	0	0	0	0	0	0	0	0	0	0	0	0	1	0	0	0	0	0	0	0
CCF-STTG1	0	0	0	0	0	0	0	0	0	0	0	0	0	0	0	0	0	0	0	0	0	1	0	0	0	0	0	0	0	0	0	0	0	0	0	1	0	0	1	0	0	0	0	0	0	0	0	0	0
CEM-C1	0	0	0	0	0	0	0	1	0	0	0	0	0	0	0	0	0	0	0	0	0	0	0	0	0	0	0	0	0	0	0	0	0	0	0	0	0	0	0	1	1	0	0	0	0	0	0	0	0
CESS	0	0	0	0	0	0	0	0	0	1	0	0	0	0	0	0	0	0	0	0	0	0	0	0	0	0	0	0	0	0	0	0	0	0	0	0	0	0	0	0	0	0	0	0	0	0	0	0	0
CGTH-W-1	0	0	0	0	0	0	0	0	0	0	0	0	0	0	0	0	0	0	0	0	0	0	0	0	0	0	0	0	0	0	0	0	0	0	0	0	0	0	0	1	1	0	0	0	0	0	1	0	0
CHL-1	0	0	0	0	0	0	0	0	0	0	0	0	0	0	0	0	0	0	0	0	0	0	0	1	0	0	0	0	0	0	0	0	0	0	0	0	0	0	0	1	0	0	0	0	0	0	0	0	0
CHP-212	0	0	0	0	0	0	0	0	0	0	0	0	0	0	0	0	0	0	0	0	0	0	1	0	0	0	0	0	0	0	0	0	0	0	0	0	0	0	0	0	0	0	0	0	0	0	0	0	0
CML-T1	0	0	0	0	0	0	0	0	0	0	0	0	0	0	0	0	0	0	0	0	0	0	0	0	0	0	0	0	0	0	0	0	0	0	0	0	0	0	0	1	1	0	0	0	0	0	0	0	0
COLO 201	0	0	0	0	0	0	0	0	0	1	0	0	0	0	0	0	0	0	0	0	0	1	0	0	0	0	0	0	0	0	0	0	0	0	0	1	0	0	0	0	0	0	0	0	0	0	0	0	0
COLO 320HSR	0	0	0	0	0	0	0	0	0	1	0	0	0	0	0	0	0	0	0	0	0	0	0	1	0	0	0	0	0	0	0	0	0	0	0	0	0	0	0	0	0	0	0	1	0	0	0	0	0
COLO205	0	0	0	0	0	0	0	0	0	1	0	0	0	0	0	0	0	0	0	0	0	1	0	0	0	0	0	0	0	0	0	0	0	0	0	1	0	0	0	0	0	0	0	0	0	0	0	0	0
COLO-320DM	0	0	0	0	0	0	0	0	0	0	0	0	0	0	0	0	0	0	0	0	0	0	0	0	0	0	0	0	0	0	0	0	0	0	0	0	0	0	0	0	0	0	0	0	0	0	0	0	0
COLO-704	0	0	0	0	0	0	0	0	0	0	0	0	0	0	0	0	0	0	0	0	0	0	0	0	0	0	0	0	0	0	0	0	0	0	0	0	0	0	0	0	0	0	0	0	0	0	0	0	0
COLO-829	0	0	0	0	0	0	0	0	0	0	0	0	0	0	0	0	0	0	0	0	0	1	0	0	0	0	0	0	0	0	0	0	0	0	0	0	0	0	0	1	1	0	0	0	0	0	0	0	0
COR-L23	0	0	0	0	0	0	0	1	0	0	0	0	0	0	0	0	0	0	0	0	0	0	0	0	0	0	0	0	0	0	0	0	0	0	0	0	0	0	0	1	0	0	0	0	0	0	0	0	0
CRO-AP2	0	0	0	0	0	0	0	0	0	0	0	0	0	0	0	0	0	0	0	0	0	0	0	0	0	0	0	0	0	0	0	0	0	0	0	0	0	0	0	0	0	0	0	0	0	0	0	0	0
CRO-AP5	0	0	0	0	0	0	0	0	0	0	0	0	0	0	0	0	0	0	0	0	0	0	0	0	0	0	0	0	0	0	0	0	0	0	0	0	0	0	0	0	0	0	0	0	0	0	0	0	0
D283Med	0	0	0	0	0	0	0	0	0	0	0	0	0	0	0	0	0	0	0	0	0	0	0	0	0	0	0	0	0	0	0	0	0	0	0	0	0	0	0	0	0	0	0	0	0	0	0	0	0
Daudi	0	0	0	0	0	0	0	0	0	1	0	0	0	0	0	0	0	0	0	0	0	0	0	1	0	0	0	0	0	0	0	0	0	0	0	0	0	0	0	0	0	0	0	0	0	0	0	0	0
DB	0	0	0	0	0	0	0	0	0	0	0	0	0	0	0	0	0	0	0	0	0	0	0	0	0	0	0	0	0	0	0	0	0	0	0	0	0	0	0	0	0	0	0	0	0	0	0	0	0
DBTRG-05MG	0	0	0	0	0	0	0	0	0	0	0	0	0	0	0	0	0	0	0	0	0	1	0	0	0	0	0	0	0	0	0	0	0	0	0	0	0	0	0	1	1	0	0	0	0	0	0	0	0
Detroit562	0	0	0	0	0	0	0	0	0	0	0	0	0	0	0	0	0	0	0	0	0	0	0	0	0	0	0	0	0	0	0	0	0	0	0	0	0	0	0	1	1	0	0	0	0	0	0	0	0
DK-MG	0	0	0	0	0	0	0	0	0	0	0	0	0	0	0	0	0	0	0	0	0	0	0	0	0	0	0	0	0	0	0	0	0	0	0	0	0	0	0	1	1	0	0	0	0	0	0	0	0
DLD-1	0	0	0	0	0	0	0	1	0	1	0	0	0	0	0	0	0	0	0	0	0	0	1	1	0	0	0	0	0	0	0	0	0	0	0	0	0	0	0	0	0	0	0	0	0	0	0	0	0
DoTc2-4510	0	0	0	0	0	0	0	0	0	0	0	0	0	0	0	0	0	0	0	0	0	0	0	1	0	0	0	0	0	0	0	0	0	0	0	0	0	0	0	0	0	0	0	0	0	0	0	0	0
DU145	0	0	0	0	0	0	0	0	0	0	0	0	0	0	0	0	0	0	0	0	0	0	1	1	0	0	0	0	0	0	0	0	0	0	0	0	1	0	0	1	0	0	0	0	0	0	0	0	0
DU4475	0	0	0	0	0	0	0	0	0	1	0	0	0	0	0	0	0	0	0	0	0	1	0	0	0	0	0	0	0	0	0	0	0	0	0	0	0	0	0	0	0	0	0	0	0	0	0	0	0
EB-3	0	0	0	0	0	0	0	0	0	0	0	0	0	0	0	0	0	0	0	0	0	0	0	0	0	0	0	0	0	0	0	0	0	0	0	0	0	0	0	0	0	0	0	0	0	0	0	0	0
EFM-19	0	0	0	0	0	0	0	0	0	0	0	0	0	0	0	0	0	0	0	0	0	0	0	0	0	0	0	0	0	0	0	0	0	0	0	0	1	0	0	1	1	0	0	0	0	0	0	0	0
EKVX	0	0	0	0	0	0	0	0	0	0	0	0	0	1	0	0	0	0	0	0	1	0	0	0	0	0	0	0	0	0	0	0	0	0	0	0	0	0	0	0	0	0	0	0	0	0	0	0	0
EM-2	0	0	0	0	0	0	0	0	0	0	0	0	0	0	0	0	0	0	0	0	0	0	0	0	0	0	0	0	0	0	0	0	0	0	0	0	0	0	0	1	1	0	0	0	0	0	0	0	0
ES-2	0	0	0	0	0	0	0	0	0	0	0	0	0	0	0	0	0	0	0	0	0	1	0	0	0	0	0	0	0	0	0	0	0	0	0	0	0	0	0	0	0	0	0	0	0	0	0	0	0
FaDu	0	0	0	0	0	0	0	0	0	0	0	0	0	0	0	0	0	0	0	0	0	0	0	0	0	0	0	0	0	0	0	0	0	1	0	0	0	0	0	1	0	0	0	0	0	0	0	0	0
G-401	0	0	0	0	0	0	0	0	0	0	0	0	0	0	0	0	0	0	0	0	0	0	0	0	0	0	0	0	0	0	0	0	0	0	0	0	0	0	0	0	0	0	0	0	0	0	0	0	0
G-402	0	0	0	0	0	0	0	0	0	0	0	0	0	0	0	0	0	0	0	0	0	0	0	0	0	0	0	0	0	0	0	0	0	0	0	0	0	0	0	0	0	0	0	0	0	0	0	0	0
GCT	0	0	0	0	0	0	0	0	0	0	0	0	0	0	0	0	0	0	0	0	0	1	0	0	0	0	0	0	0	0	0	0	0	0	0	0	0	0	0	1	0	0	0	0	0	0	0	0	0
GDM-1	0	0	0	0	0	0	0	0	0	0	0	0	0	0	0	0	0	0	0	0	0	0	1	0	0	0	0	0	0	0	0	0	0	0	0	0	0	0	0	0	0	0	0	0	0	0	0	0	0
H4	0	0	0	0	0	0	0	0	0	0	0	0	0	0	0	0	0	0	0	0	0	0	0	0	0	0	0	0	0	0	0	0	0	0	0	0	0	0	0	1	1	0	0	0	0	0	0	0	0
HCC1143	0	0	0	0	0	1	0	0	0	0	0	0	1	0	0	0	0	0	0	0	0	0	0	0	1	0	0	0	0	0	0	0	0	1	0	0	0	0	0	0	0	0	0	0	0	0	0	0	0
HCC1395	0	0	0	0	0	0	0	0	0	0	0	0	0	0	0	0	0	0	0	0	0	0	1	1	0	0	0	0	0	0	0	0	0	0	0	0	0	0	0	1	1	0	0	0	0	0	0	0	0
HCC1937	0	0	0	0	0	0	0	0	0	0	0	0	0	0	0	0	0	0	0	0	0	0	1	0	0	0	0	0	0	1	0	0	0	0	0	0	0	0	0	0	0	0	0	0	0	0	0	0	0
HCC1954	0	0	0	0	0	0	0	0	0	1	0	0	0	0	0	0	0	0	1	0	1	0	0	0	0	0	0	0	0	1	0	0	0	1	0	0	0	0	0	0	0	0	0	0	0	0	0	0	0
HCC2157	0	0	0	0	0	0	0	0	0	0	0	0	0	0	0	0	0	0	0	0	0	0	1	0	0	0	0	0	0	0	0	0	0	0	0	0	0	0	0	0	0	0	0	0	0	0	0	0	0
HCC2218	0	0	0	0	0	0	0	0	0	0	0	0	0	0	0	0	0	0	0	0	0	0	0	0	0	1	0	0	0	0	0	0	0	0	0	0	1	0	0	0	0	0	0	0	0	0	0	0	1
HCC2998	0	0	0	0	0	0	0	0	0	1	0	0	0	0	0	0	0	0	0	0	0	0	0	1	0	0	0	0	0	0	0	0	0	0	0	0	1	0	0	0	0	0	0	0	0	0	0	0	0
HCC38	0	0	0	0	0	0	0	0	0	0	0	0	0	0	0	0	0	0	0	0	0	0	0	0	0	0	0	0	0	0	0	0	0	0	0	0	0	0	0	1	1	0	0	0	0	0	0	0	0
HCC70	0	0	0	0	0	0	0	0	0	0	0	0	0	0	0	0	0	0	0	0	0	0	0	0	0	0	0	0	0	0	0	0	0	0	0	0	0	0	0	1	0	0	0	0	0	0	0	0	0
HCT116	0	0	0	0	0	0	0	0	0	0	0	0	0	0	0	0	0	0	0	0	0	0	0	1	0	0	0	0	0	0	0	0	0	0	0	0	1	0	0	1	1	0	0	0	0	0	0	0	0
HCT-15	0	0	0	0	0	0	0	1	0	1	0	0	0	0	0	0	0	0	0	0	0	0	1	1	0	0	0	0	0	0	0	0	0	0	0	0	0	0	0	0	0	0	0	0	0	0	0	0	0
HCT-8	0	0	0	0	0	0	0	1	0	1	0	0	0	0	0	0	0	0	0	0	0	0	1	1	0	0	0	0	0	0	0	0	0	0	0	0	0	0	0	0	0	0	0	0	0	0	0	0	0
HEC-1-a	0	0	0	0	0	0	0	0	0	0	0	0	0	0	0	0	0	0	0	0	0	1	0	0	0	0	0	0	0	0	0	0	0	0	0	0	0	0	0	0	0	0	0	0	0	0	0	0	0
HEC-1-B	0	0	0	0	0	0	0	0	0	0	0	0	0	0	0	0	0	0	0	0	0	0	0	0	0	0	0	0	0	0	0	0	0	0	0	0	0	0	0	0	0	0	0	0	0	0	0	0	0
HEL 92.1.7	0	0	0	0	0	0	0	0	0	0	0	0	0	0	0	0	0	0	0	0	0	0	0	0	0	0	0	0	0	0	0	0	0	0	0	0	0	0	0	1	1	0	0	0	0	0	0	0	0
HeLa	0	0	0	0	0	0	0	0	0	0	0	0	0	0	0	0	0	0	0	0	0	0	1	0	0	0	0	0	0	0	0	0	0	0	0	0	0	0	0	0	0	0	0	0	0	0	0	0	0
HepG2	0	0	0	0	0	0	0	0	0	0	0	0	0	0	0	0	0	0	0	0	0	0	0	0	0	0	0	0	0	0	0	0	0	0	0	0	0	0	0	0	0	0	0	0	0	0	0	0	0
HL-60	0	0	0	0	0	0	0	0	0	0	0	0	0	0	0	0	0	0	0	0	0	0	0	0	0	0	0	0	0	0	0	0	0	0	0	0	0	0	0	1	0	0	0	0	0	0	0	0	0
HMCB	0	0	0	0	0	0	0	0	0	0	0	0	0	0	0	0	0	0	0	0	0	0	0	1	0	0	0	0	0	0	0	0	0	0	0	0	0	0	0	1	0	0	0	0	0	0	0	0	0
HN5	0	0	0	0	0	0	0	0	0	0	0	0	0	0	0	0	0	0	0	0	0	0	0	0	0	0	0	0	0	0	0	0	0	0	0	0	0	0	0	1	0	0	0	0	0	0	0	0	0
HOP-62	0	0	0	0	0	0	0	0	0	0	0	0	0	0	0	1	0	0	0	0	0	0	0	0	0	0	0	0	0	0	0	0	1	0	0	0	0	0	0	1	1	0	0	0	0	0	0	0	0
HOP-92	0	0	0	0	0	0	0	0	0	0	0	0	0	0	0	0	0	0	0	0	0	1	0	0	0	0	0	0	0	0	0	0	0	0	0	0	0	0	0	1	1	0	0	0	0	0	0	0	0
HOS	0	0	0	0	0	0	0	0	0	0	0	0	0	0	0	0	0	0	0	0	0	0	0	0	0	0	0	0	0	0	0	0	0	0	0	0	0	0	0	1	1	0	0	0	0	0	0	0	0
HPAC	0	0	0	0	0	0	0	0	0	0	0	0	0	0	0	0	0	0	0	0	0	0	0	0	0	0	0	0	0	0	0	0	0	0	0	0	0	0	0	0	0	0	0	0	0	0	0	0	0
HPAFII	0	0	0	0	0	0	0	0	0	0	0	0	0	0	0	0	0	0	0	0	0	0	0	0	0	0	0	0	0	0	0	0	0	0	0	0	0	0	0	1	0	0	0	0	0	0	0	0	0
HS-746T	0	0	0	0	0	0	0	0	0	0	0	0	0	0	0	0	0	0	0	0	0	0	0	0	0	0	0	0	0	0	0	0	0	0	0	0	0	0	0	0	0	0	0	0	0	0	0	0	0
HT	0	0	0	0	0	0	0	0	0	0	0	0	0	0	0	0	0	0	0	0	0	0	1	1	0	0	0	0	0	0	0	0	0	0	0	0	0	0	0	0	0	0	0	0	0	0	0	0	0
HT-1080	0	0	0	0	0	0	0	0	0	1	0	0	0	0	0	0	0	0	0	0	0	0	0	1	0	0	0	0	0	0	0	0	0	0	0	0	0	0	0	1	1	0	0	0	0	0	0	0	0
HT-1197	0	0	0	0	0	0	0	0	0	1	0	0	0	0	0	0	0	0	0	0	0	0	0	0	0	0	0	0	0	0	0	0	0	0	0	0	0	0	0	0	0	0	0	0	0	0	0	0	0
HT-1376	0	0	0	1	0	0	0	0	0	0	1	0	0	0	0	0	0	0	1	0	0	0	0	0	0	0	0	0	0	0	0	0	0	0	0	0	0	0	0	0	0	0	0	0	0	0	0	0	0
HT-29	0	0	0	0	0	0	0	0	0	1	0	0	0	0	0	0	0	0	0	0	0	1	0	0	0	0	0	0	0	0	0	0	0	0	0	0	0	0	0	0	0	0	0	0	0	0	0	0	0
HT-3	0	0	0	0	0	0	0	0	0	0	0	0	0	0	0	0	0	0	0	0	0	0	0	0	0	0	0	0	0	0	0	0	0	0	0	0	0	0	0	0	0	0	0	0	0	0	0	0	0
HuP-T4	0	0	0	0	0	0	0	0	0	0	0	0	0	0	0	0	0	0	0	0	0	0	0	0	0	0	0	0	0	0	0	0	0	0	0	0	0	0	0	1	1	0	0	0	0	0	0	0	0
HuT78	0	0	0	0	0	0	0	0	0	0	0	0	0	0	0	0	0	0	0	0	0	0	0	0	0	0	0	0	0	0	0	0	0	0	0	0	0	0	0	0	0	0	0	0	0	0	0	0	0
IGROV1	0	0	0	0	0	0	0	0	0	0	0	0	0	0	0	0	0	0	0	0	0	0	1	1	0	0	0	0	0	0	0	0	0	0	0	0	0	0	0	0	0	0	1	0	0	0	0	0	0
J82	0	0	0	0	0	0	0	0	0	1	0	0	0	0	0	0	0	0	0	0	0	0	1	0	0	0	0	0	0	0	0	0	0	0	0	0	0	0	0	0	0	0	0	0	0	0	0	0	0
JAR	0	0	0	0	0	0	0	0	0	0	0	0	0	0	0	0	0	0	0	0	0	0	0	1	0	0	0	0	0	0	0	0	0	0	0	0	0	0	0	0	0	0	0	0	0	0	0	0	0
JEG-3	0	0	0	0	0	0	0	0	0	1	0	0	0	0	0	0	0	0	0	0	0	0	0	0	0	0	0	0	0	0	0	0	0	0	0	0	0	0	0	0	0	0	0	0	0	0	0	0	0
J-RT3-T3-5	0	0	0	0	0	0	0	1	0	0	0	0	0	0	0	0	0	0	0	0	0	0	1	1	0	0	0	0	0	0	0	0	0	0	0	0	0	0	0	1	1	0	0	0	0	0	0	0	0
K-562	0	0	0	0	0	0	0	0	0	0	0	0	0	0	0	0	0	0	0	0	0	0	0	0	0	0	0	0	0	0	0	0	0	0	0	0	0	0	0	1	1	0	0	0	0	0	0	0	0
KATOIII	0	0	0	0	0	0	0	0	0	0	0	0	0	0	0	0	0	0	0	0	0	0	0	1	0	0	0	0	0	0	0	0	0	0	0	0	1	0	0	0	0	0	0	0	0	0	0	0	0
KHOS-240S	0	0	0	0	0	0	0	0	0	0	0	0	0	0	0	0	0	0	0	0	0	0	0	0	0	0	0	0	0	0	0	0	0	0	0	0	0	0	0	1	1	0	0	0	0	0	0	0	0
KLE	0	0	0	0	0	0	1	1	0	0	0	0	0	0	0	0	0	0	0	0	0	0	0	0	0	0	0	0	0	0	0	0	0	0	0	0	0	0	0	0	0	1	0	0	0	0	0	0	0
KM12	0	0	0	0	0	0	0	1	0	1	0	0	0	0	0	0	0	0	0	0	0	1	1	1	0	0	0	0	0	0	0	0	0	0	0	0	0	0	0	0	0	0	0	0	0	0	0	0	0
KPL-1	0	0	0	0	0	0	0	0	0	0	0	0	0	0	0	0	0	0	0	0	0	0	0	0	0	1	0	0	0	0	0	0	0	0	0	0	0	0	0	1	1	0	0	0	0	0	0	0	0
KYSE-30	0	0	0	0	0	0	0	0	0	0	0	0	0	0	0	0	0	0	0	0	0	0	0	0	0	0	0	0	0	0	0	0	0	0	0	0	0	0	0	1	0	0	0	0	0	0	0	0	0
LNCaP	0	0	0	0	0	0	0	0	0	0	0	0	0	0	0	0	0	0	0	0	0	0	0	0	0	0	0	0	0	0	0	0	0	0	0	0	0	0	0	0	0	0	0	0	0	0	0	0	0
LOX IMVI	0	0	0	0	0	0	0	0	0	0	0	0	0	0	0	0	0	0	0	0	0	1	0	0	0	0	0	0	0	0	0	0	0	0	0	0	0	0	0	1	1	0	0	0	0	0	0	0	0
LS1034	0	0	0	0	0	0	0	0	0	1	0	0	0	0	0	0	0	0	0	0	0	0	0	0	0	0	0	0	0	0	0	0	0	0	0	0	0	0	0	0	0	0	0	0	0	0	0	0	0
LS174T	0	0	0	0	0	0	0	0	0	0	0	0	0	0	0	0	0	0	0	0	0	1	0	1	0	0	0	0	0	0	0	0	0	0	0	0	0	0	0	0	0	0	0	0	0	0	0	0	0
M14	0	0	0	0	0	0	0	0	0	0	0	0	0	0	0	0	0	0	0	0	0	1	0	0	0	0	0	0	0	0	0	0	0	0	0	0	0	0	0	1	0	0	0	0	0	0	0	0	0
Malme-3M	0	0	0	0	0	0	0	0	0	0	0	0	0	0	0	0	0	0	0	0	0	1	0	0	0	0	0	0	0	0	0	0	0	0	0	0	0	0	0	1	1	0	0	0	0	0	0	0	0
MC/CAR	0	0	0	0	0	0	0	0	0	0	0	0	0	0	0	0	0	0	0	0	0	0	0	0	0	0	0	0	0	0	0	0	0	0	0	0	0	0	0	0	0	0	0	0	0	0	0	0	0
MCF7	0	0	0	0	0	0	0	0	0	0	0	0	0	0	0	0	0	0	0	0	0	0	0	0	0	1	0	0	0	0	0	0	0	0	0	0	0	0	0	1	1	0	0	0	0	0	0	0	0
MC-IXC	0	0	0	0	0	0	0	0	0	0	0	0	0	0	0	0	0	0	0	0	0	0	0	0	0	0	0	0	0	0	0	0	0	0	0	0	0	0	0	0	0	0	0	0	0	0	0	0	0
MDA-MB-175-VII	0	0	0	0	0	0	0	0	0	0	0	0	0	0	0	0	0	0	0	0	0	0	0	0	0	0	0	0	0	0	0	0	0	1	0	0	0	0	0	0	0	0	0	0	0	0	0	0	0
MDA-MB-231	0	0	0	0	0	0	0	0	0	0	0	0	0	0	0	0	0	0	0	0	0	1	0	0	0	0	0	0	0	0	0	0	0	0	0	0	0	0	0	1	1	0	0	0	0	0	0	0	0
MDA-MB-435	0	0	0	0	0	0	0	0	0	0	0	0	0	0	0	0	0	0	0	0	0	1	0	0	0	0	0	0	0	0	0	0	0	0	0	0	1	0	0	1	0	0	0	0	0	0	0	0	0
MDA-MB-453	0	0	0	0	0	0	0	0	0	0	0	0	0	0	0	0	0	0	0	0	0	0	0	0	0	1	0	0	0	0	0	0	0	1	0	0	1	0	0	0	0	0	0	0	0	0	0	0	0
MDA-MB-468	0	0	0	0	0	0	0	0	0	0	0	0	0	0	0	0	0	0	0	0	0	0	0	0	0	0	0	0	0	0	0	0	0	0	0	0	0	0	0	0	0	0	0	0	0	0	0	0	0
MES-SA	0	0	0	0	0	0	0	0	0	0	0	0	0	0	0	0	0	0	0	0	0	0	0	0	0	0	0	0	0	0	0	0	0	0	0	0	0	0	0	1	1	0	0	0	0	0	0	0	0
Mia PaCa-2	0	0	0	0	0	0	0	0	0	0	0	0	0	0	0	0	0	0	0	0	0	0	0	0	0	0	0	0	0	0	0	0	0	0	0	0	0	0	0	1	1	0	0	0	0	0	0	0	0
MJ	0	0	0	0	0	0	0	0	0	0	0	0	0	0	0	0	0	0	0	0	0	0	0	0	0	0	0	0	0	0	0	0	0	0	0	0	1	0	0	0	0	0	0	0	0	0	0	0	0
ML-2	0	0	0	0	0	0	0	0	0	0	0	0	0	0	0	0	0	0	0	0	0	0	0	0	0	0	0	0	0	0	0	0	0	0	0	0	0	0	0	1	1	0	0	0	0	0	0	0	0
MOLT-16	0	0	0	0	0	0	0	0	0	1	0	0	0	0	0	0	0	0	0	0	0	0	0	0	0	0	0	0	0	0	0	0	0	0	0	0	0	0	0	1	1	0	0	0	0	0	0	0	0
MOLT-4	0	0	0	0	0	0	0	0	0	1	0	0	0	0	0	0	0	0	0	0	0	0	1	0	0	0	0	0	0	0	0	0	0	0	0	0	0	0	0	1	1	0	0	0	0	0	0	0	0
MT-3	0	0	0	0	0	0	0	0	0	0	0	0	0	0	0	0	0	0	0	0	0	1	0	1	0	0	0	0	0	0	0	0	0	0	0	0	0	0	0	0	0	0	0	0	0	0	0	0	0
MV-4-11	0	0	0	0	0	0	0	0	0	0	0	0	0	0	0	0	0	0	0	0	0	0	0	0	0	0	0	0	0	0	0	0	0	0	0	0	0	0	0	0	0	0	0	0	0	0	0	0	0
MV522	0	0	0	0	0	0	0	0	0	1	0	0	0	0	0	0	0	0	0	0	0	1	0	0	0	0	0	0	0	0	0	0	0	0	0	0	0	0	0	0	0	0	0	0	0	0	0	0	0
MX-1	0	0	0	0	0	0	0	0	0	0	0	0	0	0	0	0	0	0	0	0	0	0	0	0	0	1	0	0	0	0	0	0	0	0	0	0	0	0	0	1	1	0	0	0	0	0	0	0	0
NALM-1	0	0	0	0	0	0	0	0	0	0	0	0	0	0	0	0	0	0	0	0	0	0	0	0	0	0	0	0	0	0	0	0	0	0	0	0	0	0	0	1	1	0	0	0	0	0	0	0	0
NCI/ADR-RES	0	0	0	0	0	0	0	0	0	0	0	0	0	0	0	0	0	0	0	0	0	0	0	0	0	0	0	0	0	0	0	0	0	0	0	0	0	0	0	0	0	0	0	0	0	0	0	0	0
NCI-H1299	0	0	0	0	0	0	0	0	0	0	0	0	0	0	0	0	0	0	0	0	0	0	0	0	0	0	0	0	0	0	0	0	0	0	0	0	0	0	0	0	0	0	0	0	0	1	0	0	0
NCI-H1395	0	0	0	1	0	0	0	0	0	0	1	0	0	0	0	0	0	0	0	0	0	1	0	0	0	0	0	0	0	0	0	0	0	0	0	0	0	0	0	0	0	0	0	0	0	0	0	0	0
NCI-H146	0	0	0	0	0	0	0	0	0	0	0	0	0	0	0	0	0	0	0	0	0	0	0	0	0	0	0	0	0	0	0	0	0	0	0	0	0	0	0	0	0	0	0	0	0	0	0	0	0
NCI-H1563	0	0	0	0	0	0	0	0	0	0	0	0	0	0	0	0	0	0	0	0	0	0	1	0	0	0	0	0	0	0	0	0	0	0	0	0	0	0	0	1	1	0	0	0	0	0	0	0	0
NCI-H157	0	0	0	0	0	0	0	1	0	1	0	0	0	0	0	0	0	0	0	0	0	0	0	1	0	0	0	0	0	0	0	0	0	0	0	0	0	0	0	1	0	0	0	0	0	0	0	0	0
NCI-H1792	0	0	0	0	0	0	0	0	0	0	0	0	0	0	0	0	0	0	0	0	0	0	0	0	0	0	0	0	0	0	0	0	0	0	0	0	0	1	0	0	0	0	0	0	0	0	0	0	0
NCI-H187	0	0	0	0	0	0	0	0	0	0	0	0	0	0	0	0	0	0	0	0	0	0	0	1	0	0	0	0	0	0	0	0	0	0	0	0	0	0	0	0	0	0	0	0	0	0	0	0	0
NCI-H2030	0	0	0	0	0	0	0	0	0	0	0	0	0	0	0	0	0	0	0	0	0	0	0	0	0	0	0	0	0	0	0	0	0	0	0	0	0	0	0	0	0	0	0	0	0	0	0	0	0
NCI-H2052	0	0	0	0	0	0	0	0	0	0	0	0	0	0	1	0	0	0	0	0	0	0	0	0	0	0	0	0	0	0	0	0	0	0	0	0	0	0	0	1	1	0	0	0	0	0	0	0	0
NCI-H2081	0	0	0	0	0	0	0	0	0	0	0	0	0	0	0	0	0	0	0	0	0	0	0	0	0	0	0	0	0	0	0	0	0	0	0	0	0	0	0	0	0	0	0	0	0	0	0	0	0
NCI-H2087	0	0	0	0	0	0	0	0	0	0	0	0	0	0	0	0	0	0	0	0	0	1	0	0	0	0	0	0	0	0	0	0	0	0	0	0	0	1	0	0	0	0	0	0	0	0	0	0	0
NCI-H209	0	0	0	0	0	0	0	0	0	0	0	0	0	0	0	0	0	0	0	0	0	0	0	0	0	0	0	0	0	0	0	0	0	0	0	0	0	0	0	0	0	0	0	0	0	0	0	0	0
NCI-H2122	0	0	0	0	0	0	0	0	0	0	0	0	0	0	0	0	0	0	0	0	0	0	0	0	0	0	0	0	0	0	0	0	0	0	0	0	1	0	0	1	1	0	0	0	0	0	0	0	0
NCI-H2170	0	1	0	1	1	0	1	0	0	0	1	0	1	0	0	1	0	0	1	0	0	1	0	1	0	0	0	0	0	0	0	0	1	0	1	0	0	0	1	1	1	0	0	1	1	0	0	1	0
NCI-H2171	0	0	0	0	0	0	0	0	0	0	0	0	0	0	0	0	0	0	0	0	0	0	0	0	0	0	0	0	0	0	0	0	0	0	0	0	0	0	0	0	0	0	0	0	0	0	0	0	0
NCI-H2228	0	0	0	0	0	0	0	0	0	0	0	0	0	0	0	0	0	0	0	0	0	0	0	0	0	0	0	0	0	0	0	0	0	0	0	0	0	0	0	1	1	0	0	0	0	0	0	0	0
NCI-H226	0	0	0	0	0	0	0	0	0	1	0	0	0	0	0	0	0	0	0	0	0	0	0	0	0	0	0	0	0	0	0	0	0	0	0	0	0	0	0	1	0	0	0	0	0	0	0	0	0
NCI-H23	0	0	0	0	0	0	0	0	0	0	0	0	0	0	0	0	0	0	0	0	0	0	1	0	0	0	0	0	0	0	0	0	0	1	0	0	0	0	0	0	0	0	0	0	0	0	0	0	0
NCI-H292	0	0	0	0	0	0	0	0	0	0	0	0	0	0	0	0	0	0	0	0	0	0	1	0	0	0	0	0	0	0	0	0	0	0	0	0	0	0	0	1	1	0	0	0	0	0	0	0	0
NCI-H295R	0	0	1	0	0	0	0	0	0	0	0	0	0	0	0	0	0	0	0	1	0	0	1	1	0	0	1	1	0	0	0	0	0	0	0	0	0	0	0	0	0	0	0	0	0	0	0	0	0
NCI-H322	0	0	0	0	0	0	0	1	0	0	0	0	0	0	0	0	0	0	0	0	0	0	1	0	0	0	0	0	0	0	0	0	0	0	0	0	0	0	0	1	1	0	0	0	0	0	0	0	0
NCI-H358	0	0	0	0	0	0	0	0	0	0	0	0	0	0	0	0	0	0	0	0	0	0	0	0	0	0	0	0	0	0	0	0	0	0	0	0	0	0	0	0	0	0	0	0	0	0	0	0	0
NCI-H446	0	0	0	0	0	0	0	0	0	0	0	0	0	0	0	0	0	0	0	0	0	0	0	0	0	0	0	0	0	0	0	0	0	0	0	0	0	0	0	0	0	0	0	0	0	0	0	0	0
NCI-H460	0	0	0	0	0	0	0	0	0	0	0	0	0	0	0	0	0	0	0	0	0	0	0	1	0	0	0	0	0	0	0	0	0	0	0	0	0	0	0	1	1	0	0	0	0	0	0	0	0
NCI-H508	0	0	0	0	0	0	0	0	0	0	0	0	1	0	0	0	1	1	0	0	0	1	0	1	0	0	0	0	0	0	0	0	0	0	0	0	0	0	0	0	1	0	0	1	0	0	0	0	0
NCI-H520	0	0	0	0	0	0	0	0	0	0	0	0	0	0	0	0	0	0	0	0	0	0	0	0	0	0	0	0	0	0	0	0	0	0	0	0	0	0	0	1	0	0	0	0	0	0	0	0	0
NCI-H522	0	0	0	0	0	0	0	0	0	0	0	0	0	0	0	0	0	0	0	0	0	0	0	0	0	0	0	0	0	0	0	0	0	0	0	0	0	0	0	0	0	0	0	0	0	0	0	0	0
NCI-H526	0	0	0	0	0	0	0	0	0	0	0	0	0	0	0	0	0	0	0	0	0	0	0	0	0	0	0	0	0	0	0	0	0	0	0	0	0	0	0	0	0	0	0	0	0	0	0	0	0
NCI-H596	0	0	0	0	0	0	0	0	0	0	0	0	0	0	0	0	0	0	0	0	0	0	1	0	0	0	0	0	0	0	0	0	0	0	0	0	0	0	0	0	0	0	0	0	0	0	0	0	0
NCI-H630	0	0	0	0	0	0	0	0	0	1	0	0	0	0	0	0	0	0	0	0	0	0	0	0	0	0	0	0	0	0	0	0	0	0	0	0	0	0	0	0	0	0	0	0	0	0	0	0	0
NCI-H661	0	0	0	0	0	0	1	0	0	0	0	0	0	0	0	0	0	0	0	0	0	0	0	1	0	0	0	0	0	0	0	0	0	0	0	0	0	0	0	1	0	0	0	0	0	0	1	0	0
NCI-H69	0	0	0	0	0	0	0	0	0	0	0	0	0	0	0	0	0	0	0	0	0	0	0	0	0	0	0	0	0	0	0	0	0	0	0	0	0	0	0	0	0	0	0	0	0	0	0	0	0
NCI-H716	0	0	0	0	0	0	0	0	0	0	0	0	0	0	0	0	0	0	0	0	0	0	0	0	0	0	0	0	0	0	0	0	0	0	0	0	1	0	0	0	0	0	0	0	0	0	0	0	0
NCI-H727	0	0	0	0	0	0	0	0	0	0	0	0	0	0	0	0	0	0	0	0	0	0	1	0	0	0	0	0	0	0	0	0	0	0	0	0	0	0	0	0	0	0	0	0	0	0	0	0	0
NCI-H747	0	0	0	0	0	0	0	1	0	1	0	0	0	0	0	0	0	0	0	0	0	0	0	0	0	0	0	0	0	0	0	0	0	0	0	0	0	0	0	0	0	0	0	0	0	0	0	0	0
NCI-H82	0	0	0	0	0	0	0	0	0	0	0	0	0	0	0	0	0	0	0	0	0	0	0	0	0	0	0	0	0	0	0	0	0	0	0	0	1	0	0	0	0	0	0	0	0	0	0	0	0
NCI-N87	0	0	0	0	0	0	0	0	0	0	0	0	0	0	0	0	0	0	0	0	0	0	0	0	0	0	0	0	0	0	0	0	0	0	0	0	0	0	0	0	0	0	0	0	0	0	0	0	0
OE-19	0	0	0	0	0	0	0	0	0	0	0	0	0	0	0	0	0	0	0	0	0	0	0	0	0	0	0	0	0	0	0	0	0	0	0	0	1	0	0	0	0	0	0	0	0	0	0	0	0
OE-33	0	0	0	0	1	0	0	0	0	0	0	0	0	0	0	0	0	0	0	0	0	0	0	0	0	0	0	0	0	0	0	0	0	0	0	0	0	0	1	1	1	0	0	0	0	0	0	0	0
OV-90	0	0	0	0	0	0	0	0	0	0	0	0	0	0	0	0	0	0	0	0	0	1	0	0	0	0	0	0	0	0	0	0	0	0	0	0	0	0	0	0	0	0	0	0	0	0	0	0	0
OVCAR-3	0	0	0	0	0	0	1	0	0	0	0	0	0	0	0	0	0	0	0	0	0	0	0	0	0	0	0	0	0	0	0	0	0	0	0	0	0	0	0	0	0	0	0	0	0	0	0	0	0
OVCAR-4	0	0	0	0	0	0	0	0	0	0	0	0	0	0	0	0	0	0	0	0	0	0	0	1	0	0	0	0	0	0	0	0	0	0	0	0	0	0	0	0	1	0	0	0	0	0	0	0	0
OVCAR-5	0	0	0	0	0	0	0	0	0	0	0	0	0	0	0	0	0	0	0	0	0	0	0	0	0	0	0	0	0	0	0	0	0	0	0	0	0	0	0	1	1	0	0	0	0	0	0	0	0
OVCAR-8	0	0	0	0	0	0	0	0	0	1	0	0	0	0	0	0	0	0	0	0	0	0	0	0	0	0	0	0	0	0	0	0	0	0	0	0	0	0	0	0	0	0	0	0	0	0	0	0	0
P3HR1	0	0	0	0	0	0	0	0	0	0	0	0	0	0	0	0	0	0	0	0	0	0	0	0	0	0	0	0	0	0	0	0	0	0	0	0	0	0	0	0	0	0	0	0	0	0	0	0	0
PC-3	0	0	0	0	0	0	0	0	0	0	0	0	0	0	0	0	0	0	0	0	0	0	0	0	0	0	0	0	0	0	0	0	0	0	0	0	0	0	0	0	0	0	0	0	0	0	0	0	0
Raji	0	0	0	0	0	0	0	0	0	0	0	0	0	0	0	0	0	0	0	0	0	0	1	0	0	0	0	0	0	0	0	0	0	0	0	0	0	0	0	0	0	0	0	0	0	0	0	0	0
RD	0	0	0	0	0	0	0	0	0	0	0	0	0	0	0	0	0	0	0	0	0	0	0	0	0	0	0	0	0	0	0	0	0	0	0	0	0	0	0	0	0	0	0	0	0	0	0	0	0
RD-ES	0	0	0	0	0	0	0	0	0	0	0	0	0	0	0	0	0	0	0	0	0	0	0	0	0	0	0	0	0	0	0	0	0	0	0	0	0	0	0	0	0	0	0	0	0	0	0	0	0
RKO	0	0	0	0	0	0	0	0	0	1	0	0	0	0	0	0	0	0	0	0	0	1	0	1	0	0	0	0	0	0	0	0	0	0	0	0	0	0	0	0	0	0	0	0	0	0	0	0	0
RL	0	0	0	0	0	0	0	0	0	0	0	0	0	0	0	0	0	0	0	0	0	0	0	0	0	0	0	0	0	0	0	0	0	0	0	0	0	0	0	0	0	0	0	0	0	0	0	0	0
RL95-2	0	0	0	0	0	0	0	0	0	0	0	0	0	0	0	0	0	0	0	0	0	1	0	1	0	0	0	0	0	0	0	0	0	0	0	0	0	0	0	0	0	0	0	0	0	0	0	0	0
RPMI 8226	0	0	0	0	0	0	0	0	0	0	0	0	0	0	0	0	0	0	0	0	0	0	0	0	0	0	0	0	0	0	0	0	0	0	0	0	1	0	0	0	0	0	1	0	0	0	0	0	0
RPMI2650	0	0	0	0	0	0	0	0	0	0	0	0	0	0	0	0	0	0	0	0	0	0	0	0	0	0	0	0	0	0	0	0	0	0	0	0	0	0	0	0	0	0	0	0	0	0	0	0	0
RPMI6666	0	0	0	0	0	0	0	0	0	0	0	0	0	0	0	0	0	0	0	0	0	0	0	0	0	0	0	0	0	0	0	0	0	0	0	0	0	0	0	0	0	0	0	0	0	0	0	0	0
RWPE-1	0	0	0	0	0	0	0	0	0	0	0	0	0	0	0	0	0	0	0	0	0	0	0	0	0	0	0	0	0	0	0	0	0	0	0	0	1	0	0	0	0	0	1	0	0	0	0	0	0
RXF393	0	0	0	0	0	0	0	0	0	1	0	0	0	0	0	0	0	0	0	0	0	0	0	0	0	0	0	0	0	0	0	0	0	0	0	0	0	0	0	1	1	0	0	0	0	0	0	0	0
Saos-2	0	0	0	0	0	0	0	0	0	0	0	0	0	0	0	0	0	0	0	0	0	0	0	0	0	0	0	0	0	0	0	0	0	0	0	0	0	0	0	0	0	0	0	0	0	0	0	0	0
SCaBER	0	0	0	0	0	0	0	0	0	0	0	0	0	0	0	0	0	0	0	0	0	0	0	0	0	0	0	0	0	0	0	0	0	0	0	0	0	0	0	1	0	0	0	0	0	0	0	0	0
SCC-15	0	0	0	0	0	0	0	0	0	0	0	0	1	0	0	0	1	1	0	0	1	0	0	0	0	0	0	0	1	0	0	0	0	1	0	0	1	0	0	0	0	0	0	0	0	0	0	0	0
SCC-25	0	0	0	0	0	0	0	0	0	0	0	0	0	0	0	0	0	0	0	0	0	0	0	0	0	0	0	0	0	0	0	0	0	0	0	0	0	0	0	1	1	0	0	0	0	0	0	0	0
SCC-4	0	0	0	0	1	0	0	0	0	0	0	0	0	0	0	0	0	0	0	0	0	0	0	0	0	0	0	0	0	0	0	0	0	1	0	0	0	0	1	1	0	0	0	0	0	0	0	0	0
SCC-9	0	0	0	0	0	0	0	0	0	0	0	0	0	0	0	0	0	0	0	0	0	0	0	0	0	0	0	0	0	0	0	0	0	0	0	0	0	0	0	1	1	0	0	0	0	0	0	0	0
SF-268	0	0	0	0	0	0	0	0	0	0	0	0	0	1	0	0	0	0	0	0	1	0	0	0	0	0	0	0	0	0	0	1	0	0	0	0	0	0	0	1	1	0	0	0	0	0	0	0	0
SF-295	0	0	0	0	0	0	0	0	0	0	0	0	0	0	0	0	0	0	0	0	0	0	0	0	0	0	0	0	0	0	0	0	0	0	0	0	0	0	0	1	1	0	0	0	0	0	0	0	0
SF-539	0	0	0	0	0	0	0	0	0	1	0	0	0	0	0	0	0	0	0	0	0	0	0	0	0	0	0	0	0	0	0	0	0	0	0	0	0	0	0	0	0	0	0	0	0	0	0	0	0
SH-4	0	0	0	0	0	0	0	0	0	0	0	0	0	0	0	0	0	0	0	0	0	1	0	0	0	0	0	0	0	0	0	0	0	0	0	0	0	0	0	1	1	0	1	0	0	0	0	0	0
SHP-77	0	0	0	0	0	0	0	0	0	0	0	0	0	0	0	0	0	0	0	0	0	0	0	0	0	0	0	0	0	0	0	0	0	0	0	0	0	0	0	0	0	0	0	0	0	0	0	0	0
SiHa	0	0	0	0	0	0	0	0	0	0	0	0	0	0	0	0	0	0	0	0	0	0	0	0	0	0	0	0	0	0	1	0	0	0	0	0	1	0	0	0	0	0	0	0	0	0	0	0	0
SJRH30	0	0	0	0	0	0	0	0	1	0	0	1	0	0	0	0	0	0	0	0	0	0	0	0	0	0	0	0	0	0	0	0	0	0	0	0	0	1	0	0	0	0	0	0	0	0	0	0	0
SK-BR-3	0	0	0	0	0	0	0	0	0	0	0	0	0	0	0	0	0	0	0	0	0	0	0	0	0	0	0	0	0	0	0	0	0	0	0	0	1	0	0	0	0	0	0	0	0	0	0	0	0
SK-LMS-1	0	0	0	0	0	0	0	0	0	0	0	0	0	0	0	0	0	0	0	0	0	0	0	0	0	0	0	0	0	0	0	0	0	0	0	0	0	0	0	0	0	0	0	0	0	0	0	0	0
SK-MEL-1	0	0	0	0	0	0	0	0	0	0	0	0	0	0	0	0	0	0	0	0	0	1	0	0	0	0	0	0	0	0	0	0	0	0	1	0	0	1	0	0	0	0	0	0	0	0	0	0	0
SK-MEL-28	0	0	0	0	0	0	0	0	0	1	0	0	0	0	0	0	0	0	0	0	0	1	0	1	0	0	0	0	0	0	0	0	0	0	0	0	0	0	0	0	0	0	0	0	0	0	0	0	0
SK-MEL-3	0	0	0	0	0	0	0	0	0	1	0	0	0	0	0	0	0	0	0	0	0	1	0	0	0	0	0	0	0	0	0	0	0	0	0	0	0	0	0	0	0	0	0	0	0	0	0	0	0
SK-MES-1	0	0	0	0	0	0	0	0	0	0	0	0	0	0	0	0	0	0	0	0	0	0	0	0	0	0	0	0	0	0	0	0	0	0	0	0	0	0	0	1	1	0	0	0	0	0	0	0	0
SK-N-AS	0	0	0	0	0	0	0	0	0	0	0	0	0	0	0	0	0	0	0	0	0	0	0	0	0	0	0	0	0	0	0	0	0	0	0	0	0	0	0	0	0	0	0	0	0	0	0	0	0
SK-N-DZ	0	0	0	0	0	0	0	0	0	0	0	0	0	0	0	0	0	0	0	0	0	0	0	0	0	0	0	0	0	0	0	0	0	0	0	0	0	0	0	0	0	0	0	0	0	0	0	0	0
SK-NEP-1	0	0	0	0	0	0	0	0	0	0	0	0	0	0	0	0	0	0	0	0	0	0	0	0	0	0	0	0	0	0	0	0	0	0	0	0	0	0	0	1	1	0	0	0	0	0	0	0	0
SK-N-F1	1	0	0	0	0	0	0	0	0	0	0	0	0	0	0	0	0	0	0	0	0	0	0	0	0	0	0	0	0	0	0	0	0	0	0	0	0	0	0	0	0	0	0	0	0	0	0	0	0
SKO-007	0	0	0	0	0	0	0	0	0	0	0	0	0	0	0	0	0	0	0	0	0	1	0	0	0	0	0	0	0	0	0	0	0	0	0	0	0	0	0	0	0	0	0	0	0	0	0	0	0
SK-OV-3	0	0	0	0	0	0	0	0	0	1	0	0	0	0	0	0	0	0	0	0	0	0	0	1	0	0	0	0	0	0	0	0	0	0	0	0	0	0	0	1	1	0	0	0	0	0	0	0	0
SK-UT-1	0	0	0	0	0	0	0	1	0	1	0	0	0	0	0	0	0	0	0	0	0	0	0	0	0	0	0	0	0	0	0	0	0	0	0	0	0	0	0	0	0	0	0	0	0	0	0	0	0
SN12C	0	0	0	0	0	0	0	0	0	0	0	0	0	0	0	0	0	0	0	0	0	0	0	0	0	0	0	0	0	0	0	0	0	0	0	0	0	0	0	0	0	1	0	0	0	0	0	0	0
SNB-19	0	0	0	0	0	0	0	0	0	0	0	0	0	0	0	0	0	0	0	0	0	0	0	0	0	0	0	0	0	0	0	0	0	0	0	0	0	0	0	1	1	0	0	0	0	0	1	0	0
SNB-75	0	0	0	0	0	0	0	0	0	0	0	0	0	0	0	0	0	0	0	0	0	0	0	0	0	0	0	0	0	0	0	0	0	0	0	0	0	0	0	0	0	0	0	0	0	0	0	0	0
SNU-1	0	0	0	0	0	0	0	1	0	0	0	0	0	0	0	0	0	0	0	0	0	1	0	1	0	0	0	0	0	0	0	0	0	0	0	0	0	0	0	0	0	0	0	0	0	0	0	0	0
SNU-16	0	0	0	0	0	0	0	0	0	0	0	0	0	0	0	0	0	0	0	0	0	0	0	0	0	0	0	0	0	0	0	0	0	0	0	0	0	0	0	1	1	0	0	0	0	0	0	0	0
SNU-387	0	0	0	0	0	0	0	0	0	0	0	0	0	0	0	0	0	0	0	0	0	0	0	0	0	0	0	0	0	0	0	0	0	1	0	0	0	0	0	1	1	0	0	0	0	0	0	0	0
SNU-398	0	0	0	0	0	0	0	0	0	0	0	0	0	0	0	0	0	0	0	0	0	0	0	0	0	0	0	0	0	0	0	0	0	0	0	0	0	0	0	1	0	0	0	0	0	0	0	0	0
SNU-423	0	0	0	0	0	0	0	0	0	0	0	0	0	0	0	0	0	0	0	0	0	0	0	0	0	0	0	0	0	0	0	0	0	0	0	0	0	0	0	0	0	0	0	0	0	0	0	0	0
SNU-449	0	0	0	0	0	0	0	0	0	0	0	0	0	0	0	0	0	0	0	0	0	0	0	0	0	0	0	0	0	0	0	0	0	0	0	0	0	0	0	1	1	0	0	0	0	0	0	0	0
SNU-475	0	0	0	0	0	0	0	0	0	0	0	0	0	0	0	0	0	0	0	0	0	0	0	0	0	0	0	0	0	0	0	0	0	1	0	0	0	0	0	0	0	0	1	0	0	0	0	0	0
SNU-5	0	0	0	0	1	0	0	0	0	0	0	0	0	0	0	0	0	0	0	0	0	0	0	0	0	0	0	0	0	0	0	0	0	0	0	0	1	0	1	1	0	0	0	0	0	0	0	0	0
SR	0	0	0	0	0	0	0	0	0	0	0	0	0	0	0	0	0	0	0	0	0	0	0	0	0	0	0	0	0	0	0	0	0	0	0	0	0	0	0	1	1	0	0	0	0	0	0	0	0
ST486	0	0	0	0	0	0	0	0	0	0	0	0	0	0	0	0	0	0	0	0	0	0	0	0	0	0	0	0	0	0	0	0	0	0	0	0	0	0	0	0	0	0	0	0	0	0	0	0	0
SW1088	0	0	0	0	0	0	0	0	0	0	0	0	0	0	0	0	0	0	0	0	0	0	0	0	0	0	0	0	0	0	0	0	0	0	0	0	0	0	0	1	1	0	0	0	0	0	0	0	0
SW1116	0	0	0	0	0	0	0	0	0	1	0	0	0	0	0	0	0	0	0	0	0	0	0	0	0	0	0	0	0	0	0	0	0	0	0	0	0	0	0	0	0	0	0	0	0	0	0	0	0
SW1417	0	0	0	0	0	0	0	0	0	1	0	0	0	0	0	0	0	0	0	0	0	1	0	0	0	0	0	0	0	0	0	0	0	0	0	0	0	0	0	0	0	0	0	0	0	0	0	0	0
SW1463	0	0	0	0	0	0	0	0	0	1	0	0	0	0	0	0	0	0	0	0	0	0	0	0	0	0	0	0	0	0	0	0	0	0	0	0	0	0	0	0	0	0	0	0	0	0	0	0	0
SW1783	0	0	0	0	0	0	0	0	0	1	0	0	0	0	0	0	0	0	0	0	0	0	0	0	0	0	0	0	0	0	0	0	0	0	0	0	0	0	0	0	0	0	0	0	0	0	1	0	0
SW1990	0	0	0	0	0	0	0	0	0	0	0	0	0	0	0	0	0	0	0	0	0	0	0	0	0	0	0	0	0	0	0	0	0	0	0	0	1	0	0	1	1	0	0	0	0	0	0	0	0
SW403	0	0	0	0	0	0	0	0	0	1	0	0	0	0	0	0	0	0	0	0	0	0	0	0	0	0	0	0	0	0	0	0	0	0	0	0	0	0	0	0	0	0	0	0	0	0	0	0	0
SW48	0	0	0	0	0	0	0	1	0	1	0	0	0	0	0	0	0	0	0	0	0	0	0	1	0	0	0	0	0	0	0	0	0	0	0	0	0	0	0	0	0	0	0	0	0	0	0	0	0
SW480	0	0	0	0	0	0	0	0	0	1	0	0	0	0	0	0	0	0	0	0	0	0	0	0	0	0	0	0	0	0	0	0	0	0	0	0	0	0	0	0	0	0	0	0	0	0	0	0	0
SW579	0	0	0	0	0	0	0	0	0	0	0	0	0	0	0	0	0	0	0	0	0	0	0	0	0	0	0	0	0	0	0	0	0	0	0	0	0	0	0	1	1	0	0	0	0	0	1	0	0
SW620	0	0	0	0	0	0	0	0	0	1	0	0	0	0	0	0	0	0	0	0	0	0	0	0	0	0	0	0	0	0	0	0	0	0	0	0	0	0	0	0	0	0	0	0	0	0	0	0	0
SW-684	0	0	0	0	0	0	0	0	0	0	0	0	0	0	0	0	0	0	0	0	0	0	0	1	0	0	0	0	0	0	0	0	0	0	0	0	0	0	0	0	0	1	0	0	0	0	0	0	0
SW756	0	0	0	0	0	0	0	0	0	1	0	0	0	0	0	0	0	0	0	0	0	0	0	0	0	0	0	0	0	0	0	0	0	0	0	0	1	0	0	0	0	0	0	0	0	0	0	0	0
SW780	0	0	0	0	0	0	0	0	0	0	0	0	0	0	0	0	0	0	0	0	0	0	0	0	0	0	0	0	0	0	0	0	0	0	0	0	0	0	0	1	1	0	0	0	0	0	0	0	0
SW837	0	0	0	0	0	0	0	0	0	1	0	0	0	0	0	0	0	0	0	0	0	0	0	0	0	0	0	0	0	0	0	0	0	0	0	0	0	0	0	0	0	0	0	0	0	0	0	0	0
SW-872	0	0	0	0	0	0	0	0	0	0	0	0	0	0	0	0	0	0	0	0	0	1	0	0	0	0	0	0	0	0	0	0	0	0	0	0	0	0	0	1	0	0	0	0	0	0	0	0	0
SW900	0	0	0	0	0	0	0	0	0	0	0	0	0	0	0	0	0	0	0	0	0	0	0	0	0	0	0	0	0	0	0	0	0	0	0	0	0	0	0	1	1	0	0	0	0	0	0	0	0
SW948	0	0	0	0	0	0	0	0	0	1	0	0	0	0	0	0	0	0	0	0	0	0	0	0	0	0	0	0	0	0	0	0	0	0	0	0	0	0	0	0	0	0	0	0	0	0	0	0	0
SW-954	0	0	0	0	0	0	0	0	0	0	0	0	0	0	0	0	0	0	0	0	0	0	0	0	0	0	0	0	0	0	0	0	0	0	0	0	0	0	0	0	0	0	0	0	0	0	0	0	0
SW-962	0	0	0	0	0	0	0	0	0	0	0	0	0	0	0	0	0	0	0	0	0	0	0	0	0	0	0	0	0	0	0	0	0	0	0	0	0	0	0	0	0	0	0	0	0	0	0	0	0
SW-982	0	0	0	0	0	0	0	0	0	0	0	0	0	0	0	0	0	0	0	0	0	1	0	0	0	0	0	0	0	0	0	0	0	0	0	0	0	0	0	1	1	0	0	0	0	0	0	0	0
T24	0	0	0	0	0	0	0	0	0	0	0	0	0	0	0	0	0	0	0	0	0	0	0	0	0	0	0	0	0	0	0	0	0	0	0	0	0	0	0	0	0	0	0	0	0	0	0	0	0
T-47D	0	0	0	0	0	0	0	0	0	0	0	0	0	0	0	0	0	0	0	0	0	0	0	0	0	0	0	0	0	0	0	0	0	0	0	0	0	0	0	0	0	0	0	0	0	0	0	0	0
T84	0	0	0	0	0	0	0	0	0	1	0	0	0	0	0	0	0	0	0	0	0	0	0	0	0	0	0	0	0	0	0	0	0	0	0	0	0	0	0	0	0	0	0	0	0	0	0	0	0
TE381.T	0	0	0	0	0	0	0	0	0	0	0	0	0	0	0	0	0	0	0	0	0	0	0	0	0	0	0	0	0	0	0	0	0	0	0	0	0	0	0	0	0	0	0	0	0	0	0	0	0
THP-1	0	0	0	0	0	0	0	0	0	0	0	0	0	0	0	0	0	0	0	0	0	0	0	0	0	0	0	0	0	0	0	0	0	0	0	0	0	0	0	1	1	0	0	0	0	0	0	0	0
TK-10	0	0	0	0	0	0	0	0	0	0	0	0	0	0	0	0	0	0	0	0	0	0	0	0	0	0	0	0	0	0	0	0	0	1	0	0	0	0	0	0	0	0	0	0	0	0	0	0	0
U-138-MG	0	0	0	0	0	0	0	0	0	0	0	0	0	0	0	0	0	0	0	0	0	0	0	0	0	0	0	0	0	0	0	0	0	0	0	0	0	0	0	1	1	0	0	0	0	0	0	0	0
U20S	0	0	0	0	0	0	0	0	0	0	0	0	0	0	0	0	0	0	0	0	0	0	0	0	0	0	0	0	0	0	0	0	0	0	0	0	0	0	0	0	0	0	0	0	0	0	0	0	0
U251	0	0	0	0	0	0	0	0	0	0	0	0	0	0	0	0	0	0	0	0	0	0	0	0	0	0	0	0	0	0	0	0	0	0	0	0	0	0	0	1	1	0	0	0	0	0	0	0	0
U266B1	0	0	0	0	0	0	0	0	0	0	0	0	0	0	0	0	0	0	0	0	0	1	0	0	0	0	0	0	0	0	0	0	0	0	0	0	0	0	0	0	0	0	0	0	0	0	0	0	0
U-87MG	0	0	0	0	0	0	0	0	0	0	0	0	0	0	0	0	0	0	0	0	0	0	0	0	0	0	0	0	0	0	0	0	0	0	0	0	0	0	0	1	1	0	1	0	0	0	0	0	0
UACC-257	0	0	0	0	0	0	0	0	0	0	0	0	0	0	0	0	0	0	0	0	0	1	0	0	0	0	0	0	0	0	0	0	0	0	0	0	0	0	0	0	0	1	0	0	0	0	0	0	0
UACC-62	0	0	0	0	0	0	0	0	0	0	0	0	0	0	0	0	0	0	0	0	0	1	1	0	0	0	0	0	0	0	0	0	0	0	0	0	0	0	0	1	1	0	0	0	0	0	0	0	0
UACC-812	0	0	0	0	0	0	0	0	0	0	0	0	0	0	0	0	0	0	0	0	0	0	1	0	0	0	0	0	0	0	0	0	0	0	0	0	1	0	0	0	0	0	0	0	0	0	0	0	0
UM-UC-3	0	0	0	0	0	0	0	0	0	0	0	0	0	0	0	0	0	0	0	0	0	0	0	0	0	0	0	0	0	0	0	0	0	0	0	0	1	0	0	1	1	0	0	0	0	0	0	0	0
UO-31	0	0	0	0	0	0	0	0	0	0	0	0	0	0	0	0	0	0	0	0	0	0	0	0	0	0	0	0	0	0	0	0	0	0	0	0	0	0	0	1	1	0	0	0	0	0	0	0	0
WIDR	0	0	0	0	0	0	0	0	0	1	0	0	0	0	0	0	0	0	0	0	0	1	0	0	0	0	0	0	0	0	0	0	0	0	0	0	0	0	0	0	0	0	0	0	0	0	0	0	0
WM-115	0	0	0	0	0	0	0	0	0	0	0	0	0	0	0	0	0	0	0	0	0	1	0	0	0	0	0	0	0	0	0	0	0	0	0	0	0	0	0	1	1	1	0	0	0	0	0	0	0
YAPC	0	0	0	0	0	0	0	0	0	0	0	0	0	0	0	0	0	0	0	0	0	0	0	0	0	0	0	0	0	0	0	0	0	0	0	1	0	0	0	1	1	0	0	0	0	0	0	0	0
ZR-75-1	0	0	0	0	0	0	0	0	0	0	0	0	0	0	0	0	0	0	0	0	0	0	0	0	0	0	0	0	0	0	0	0	0	0	0	0	0	0	0	0	0	0	0	0	0	0	0	0	0
Supplementary Table S3. Genomic events in 294 cell lines (GSK set).
Curated database of genomic events in 294 cell lines for which genomic information was available from the Sanger Cancer Genome Project (http://www.sanger.ac.uk/genetics/CGP/CellLines/). The first column contains the names of the 294 cell lines in the GSK set, the first row contains the 262 genes that were affected in at least one of the cell lines listed. "0"= Wild Type; "1"= mutation and/or copy…
[truncated: 213 more columns]

## Sheet: supp Table S4
	AF1Q	AKAP9	AKT2	ALK	APC	ARID1A	ARNT	ATF1	ATM	BCL3	BCL9	BCR	BIRC3	BRAF	BRCA1	BRCA2	CBFA2T1	CBFB	CBLC	CCND1	CCND2	CCND3	CDH1	CDK4	CDK6	CDKN2A	CDKN2a(p14)	CDKN2Ap16	CDKN2C	CEBPA	CHIC2	CIC	CLTC	COL1A1	COX6C	CREB3L2	CTNNB1	CYLD	DDIT3	DDX10	DDX5	DDX6	DEK	DICER1	DUX4	EGFR	EPS15	ERBB2	ERCC5
2313287	0	0	0	0	0	0	0	0	0	0	0	0	0	0	0	0	0	0	0	0	0	0	1	0	0	0	0	0	0	0	0	0	0	0	0	0	0	0	0	0	0	0	0	0	0	0	0	0	0
1205Lu	0	0	0	0	0	0	0	0	0	0	0	0	0	1	0	0	0	0	0	0	0	0	0	0	0	0	0	0	0	0	0	0	0	0	0	0	0	0	0	0	0	0	0	0	0	0	0	0	0
143B	0	0	0	0	0	0	0	0	0	0	0	0	0	0	0	0	0	0	0	0	0	0	0	0	0	1	0	0	0	0	0	0	0	0	0	0	0	0	0	0	0	0	0	0	0	0	0	0	0
273T	0	0	0	0	0	0	0	0	0	0	0	0	0	0	0	0	0	0	0	0	0	0	0	0	0	0	0	0	0	0	0	0	0	0	0	0	0	0	0	0	0	0	0	0	0	1	0	0	0
8305C	0	0	0	0	0	0	0	0	0	0	0	0	0	1	0	0	0	0	0	0	0	0	0	0	0	0	0	1	0	0	0	0	0	0	0	0	0	0	0	0	0	0	0	0	0	0	0	0	0
8505C	0	0	0	0	0	0	0	0	0	0	0	0	0	1	0	0	0	1	0	0	0	0	0	0	0	1	0	0	0	0	0	0	0	0	0	0	0	0	0	0	0	0	0	0	0	0	0	0	0
A2058	0	0	0	0	0	0	0	0	0	0	0	0	0	1	0	0	0	0	0	0	0	0	0	0	0	0	1	0	0	0	0	0	0	0	0	0	0	0	0	0	0	0	0	0	0	0	0	0	0
ABC1	0	0	0	0	0	0	0	0	0	0	0	0	0	0	0	0	0	0	0	0	0	0	0	0	0	0	0	0	0	0	0	0	0	0	0	0	0	0	0	0	0	0	0	0	0	0	0	0	0
AZ521	0	0	0	0	1	0	0	0	0	0	0	0	0	0	0	0	0	0	0	0	0	0	0	0	0	0	0	0	0	0	0	0	0	0	0	0	0	0	0	0	0	0	0	0	0	0	0	0	0
BCPAP	0	0	0	0	1	0	0	0	0	0	0	0	0	1	0	0	0	0	0	0	0	0	0	0	0	0	0	0	0	0	0	0	0	0	0	0	0	0	0	0	0	0	0	0	0	0	0	0	0
BEN	0	0	0	0	0	0	0	0	0	0	0	0	0	0	0	0	0	0	0	0	0	0	0	0	0	0	0	0	0	0	0	0	0	0	0	0	0	0	0	0	0	0	0	0	0	0	0	0	0
BFTC909	0	0	0	0	0	0	0	0	0	0	0	0	0	0	0	0	0	0	0	0	0	1	0	0	0	1	1	0	0	0	0	0	0	0	0	0	0	0	0	0	0	0	0	0	0	0	0	0	0
BT483	0	0	0	0	0	0	0	0	0	0	0	0	0	0	0	0	0	0	0	0	0	0	0	0	0	0	0	0	0	0	0	0	0	0	0	0	0	0	0	0	0	0	0	0	0	0	0	0	0
BT549	0	0	0	0	0	0	0	0	0	0	0	0	0	0	0	0	0	0	0	0	0	0	0	0	0	0	0	0	0	0	0	0	0	0	0	0	0	1	0	0	0	0	0	0	0	0	0	0	0
Caco2	0	0	0	0	1	0	0	0	0	0	0	0	0	0	0	0	0	0	0	0	0	0	0	0	0	0	0	0	0	0	0	0	0	0	0	0	1	0	0	0	0	0	0	0	0	0	0	0	0
CAL120	0	0	0	1	0	0	0	0	0	0	0	0	0	0	0	0	0	0	0	0	0	0	0	1	0	0	0	0	0	0	0	0	0	0	0	0	0	0	0	0	0	0	0	0	0	0	0	0	0
CAL12T	0	0	0	0	0	0	0	0	0	0	0	0	0	1	0	0	0	0	0	0	0	0	0	0	0	1	0	0	0	0	0	0	0	0	0	0	0	0	0	0	0	0	0	0	0	0	0	0	0
CAL148	0	0	0	0	0	0	0	0	0	0	0	0	0	0	0	0	0	0	0	0	0	0	1	0	0	0	0	0	0	0	0	0	0	0	0	0	0	0	0	0	0	0	0	0	0	0	0	0	0
CAL29	0	0	0	0	0	0	0	0	0	0	0	0	0	0	0	0	0	0	0	0	0	0	0	0	0	0	0	0	0	0	0	0	0	0	0	0	0	0	0	0	0	0	0	0	0	0	0	0	0
CAL51	0	0	0	1	0	0	0	0	0	0	0	0	0	0	0	1	0	0	0	0	0	0	0	0	0	0	0	0	0	0	0	0	0	0	0	0	0	0	0	0	0	0	0	0	0	0	0	0	0
CAL851	0	0	0	0	0	0	0	0	0	0	0	0	0	0	0	1	0	0	0	0	0	0	0	0	0	0	0	0	0	0	0	0	0	0	0	0	0	0	0	0	0	0	0	0	0	0	0	0	0
Calu1	0	0	0	0	1	0	0	0	0	0	0	0	0	0	0	0	0	0	0	0	0	0	0	0	0	0	0	0	0	0	0	0	0	0	0	0	0	0	0	0	0	0	0	0	0	0	0	0	0
CaR1	0	0	0	0	0	0	0	0	0	0	0	0	0	0	0	0	0	0	0	0	0	0	0	0	0	1	1	0	0	0	0	0	0	0	0	0	0	0	0	0	0	0	0	0	0	0	0	0	0
CaSki	0	0	0	0	0	0	0	0	0	0	0	0	1	0	0	0	0	0	0	0	0	0	0	0	0	0	0	0	0	0	0	0	0	0	0	0	0	0	0	0	0	0	0	0	0	0	0	0	0
CFPAC1	0	0	0	0	0	0	0	0	0	0	0	0	0	0	0	0	0	0	0	0	0	0	0	0	0	0	0	0	0	0	0	0	0	0	0	0	0	0	0	0	0	0	0	0	0	0	0	0	0
ChaGoK1	0	0	0	0	0	0	0	0	0	0	0	0	0	0	0	0	0	0	0	0	0	0	0	0	0	0	0	0	0	0	0	0	0	0	0	0	0	0	0	0	0	0	0	0	0	0	0	0	0
COLO320	0	0	0	0	1	0	0	0	0	0	0	0	0	0	0	0	0	0	0	0	0	0	0	0	0	0	0	0	0	0	0	0	0	0	0	0	0	0	0	0	0	0	0	0	0	0	0	0	0
COLO678	0	0	0	0	1	0	0	0	0	0	0	0	0	0	0	0	0	0	0	0	0	0	0	0	0	1	1	0	0	0	0	0	0	0	0	0	0	0	0	0	0	0	0	0	0	0	0	0	0
COLO679	0	0	0	0	0	0	0	0	0	0	0	0	0	1	0	0	0	0	0	0	0	0	0	0	0	1	1	0	0	0	0	0	0	0	0	0	0	0	0	0	0	0	0	0	0	1	0	0	0
COLO680N	0	0	0	0	0	0	0	0	0	0	0	0	0	0	0	0	0	0	0	0	0	0	0	0	0	1	1	0	0	0	0	0	0	0	0	0	0	0	0	0	0	0	0	0	0	0	0	0	0
COLO741	0	0	0	0	0	0	0	0	0	0	0	0	0	1	0	1	0	0	0	0	0	0	0	0	0	1	1	0	0	0	0	0	0	0	0	0	0	0	0	0	0	0	1	0	0	0	0	0	0
COLO792	0	0	0	0	0	0	0	0	0	0	0	0	0	0	0	0	0	0	0	0	0	0	0	0	0	0	0	0	0	0	0	0	0	0	0	0	0	0	0	0	0	0	0	0	0	0	0	0	0
COLO818	0	0	0	0	0	0	0	0	0	0	0	0	0	1	0	0	0	0	0	0	0	0	0	0	0	0	0	0	0	0	0	0	0	0	0	0	0	0	0	0	0	0	0	0	0	0	0	0	0
COLO824	0	0	0	0	1	0	0	0	0	0	0	0	0	0	0	0	0	0	0	0	0	0	0	0	0	0	0	0	0	0	0	0	0	0	0	0	0	0	0	0	0	0	0	0	0	0	0	0	0
COLO857	0	0	0	0	0	0	0	0	0	0	0	0	0	1	0	0	0	0	0	0	0	0	0	0	0	0	0	0	0	0	0	0	0	0	0	1	0	0	0	0	0	0	0	0	0	0	0	0	0
CORL105	0	0	0	1	0	0	0	0	0	0	0	0	0	0	0	1	0	0	0	0	0	0	1	0	0	0	0	0	0	0	0	0	0	0	0	0	0	0	0	0	0	0	0	0	0	0	0	0	0
CORL23CPR	0	0	0	1	0	0	0	0	0	0	0	0	0	0	0	0	0	0	0	0	0	0	0	0	0	1	0	0	0	0	0	0	0	0	0	0	0	0	0	0	0	0	0	0	0	0	0	0	0
Daoy	0	0	0	0	0	0	0	0	0	0	0	0	0	0	0	0	0	0	0	0	0	0	0	0	0	1	1	0	0	0	0	0	0	0	0	0	0	1	0	0	0	0	0	0	0	1	0	0	0
DMS273	1	0	0	0	0	0	1	0	0	0	0	0	0	0	0	0	0	0	0	0	0	0	0	0	0	0	0	0	0	0	0	0	0	0	0	0	0	0	0	0	0	0	0	0	0	0	0	0	0
DMS53	0	0	0	0	0	0	0	0	0	0	0	0	0	0	0	0	0	0	0	0	1	0	0	0	0	0	0	0	0	0	0	0	0	0	0	0	0	0	0	0	0	0	0	0	0	0	0	0	0
DV90	0	0	0	1	1	0	0	0	0	0	0	0	0	0	0	0	0	0	0	0	0	0	0	0	0	0	0	0	0	0	0	0	0	0	0	0	0	0	0	0	0	0	0	0	0	0	0	1	0
EBC1	0	0	0	0	0	0	0	0	0	0	0	0	0	0	0	0	0	0	0	0	0	0	0	0	0	0	0	0	0	0	0	0	0	0	0	0	0	0	0	0	0	0	0	0	0	1	0	0	0
EFO21	0	0	0	0	0	0	0	0	0	0	0	0	0	0	0	0	0	0	0	0	0	0	0	0	0	0	0	0	0	0	0	0	0	0	0	0	0	0	0	0	0	0	0	0	0	0	0	0	0
EGI1	0	0	0	0	0	0	0	0	0	0	0	0	0	0	0	0	0	0	0	0	0	0	0	0	0	1	1	0	0	0	0	0	0	0	0	0	0	0	0	0	0	0	0	0	0	0	0	0	0
EPLC272H	0	1	0	0	0	0	0	0	0	0	0	0	0	0	0	0	0	0	0	1	0	0	0	0	1	0	0	0	0	0	0	0	0	0	0	0	0	0	0	0	0	0	0	0	0	0	0	0	0
EVSAT	0	0	0	0	0	0	0	0	0	0	0	0	0	0	0	0	0	0	0	0	0	0	1	0	0	0	0	0	0	0	0	0	0	0	0	0	0	0	0	0	0	0	0	0	0	1	0	0	0
FTC133	0	0	0	0	0	0	0	0	0	0	0	0	0	0	0	0	0	0	0	0	0	0	0	0	0	0	0	0	0	0	0	0	0	0	0	0	0	0	0	0	0	0	0	0	0	1	0	1	0
G361	0	0	0	1	0	0	0	0	0	0	0	0	0	1	0	0	0	0	0	0	0	0	0	0	0	1	1	0	0	0	0	0	0	0	0	0	0	0	0	0	0	0	0	0	0	0	0	0	0
GAMG	0	0	0	0	0	0	0	0	0	0	0	0	0	0	0	0	0	0	0	0	0	0	0	0	0	1	1	0	0	0	0	0	0	0	0	0	0	0	0	0	0	0	0	0	0	0	0	0	0
GMS10	0	0	0	0	0	0	0	0	0	0	0	0	0	0	0	0	0	0	0	0	0	0	0	0	0	0	0	0	0	0	0	0	0	0	0	0	0	0	0	0	0	0	0	0	0	0	0	0	0
GOS3	0	0	0	0	0	0	0	0	0	0	0	0	0	0	0	0	0	0	0	0	0	0	0	0	0	1	1	0	1	0	0	0	0	0	0	0	0	0	0	0	0	0	0	0	0	0	0	0	0
GP5d	0	0	0	0	1	0	0	0	0	0	0	0	0	1	0	1	0	0	0	0	0	0	1	0	0	0	0	1	0	0	0	0	0	0	0	0	0	0	0	0	0	0	0	0	0	0	0	0	0
H3255	0	0	0	0	0	0	0	0	0	0	0	0	0	0	0	0	0	0	0	0	0	0	0	0	0	0	0	0	0	0	0	0	0	0	0	0	0	0	0	0	0	0	0	0	0	1	0	0	0
HCC15	0	0	0	0	0	0	0	0	0	0	0	0	0	0	0	0	0	0	0	0	0	0	0	0	0	0	0	0	0	0	0	0	0	0	0	0	1	0	0	0	0	0	0	0	0	0	0	0	0
HCC1806	0	0	0	0	0	0	0	0	0	0	0	0	0	0	0	1	0	0	0	0	0	0	0	0	0	1	1	0	0	0	0	0	0	0	0	0	0	0	0	0	0	0	0	0	0	0	0	0	0
HCC827	0	0	0	0	0	0	0	0	0	0	0	0	0	0	0	0	0	0	0	0	0	0	0	0	0	0	0	0	0	0	0	0	0	0	0	0	0	0	0	0	0	0	0	0	0	1	0	0	0
HCE7	0	0	0	0	0	0	0	0	0	0	0	0	0	0	0	0	0	0	0	0	0	0	0	0	0	1	0	0	0	0	0	0	0	0	0	0	0	0	0	0	0	0	0	0	0	0	0	0	0
HeLaS3	0	0	0	0	0	0	0	0	0	0	0	0	0	0	0	0	0	0	0	0	0	0	0	0	0	0	0	0	0	0	0	0	0	0	0	0	0	0	0	0	0	0	0	0	0	0	0	0	0
HGC27	0	0	0	0	1	0	0	0	0	0	0	0	0	0	0	1	0	0	0	0	0	0	0	0	0	0	0	0	0	0	0	0	0	0	0	0	0	0	0	0	0	0	0	0	0	0	0	1	0
HLE	0	0	0	0	0	0	0	0	0	0	0	0	0	0	0	0	0	0	0	0	0	0	0	0	0	0	0	0	0	0	0	0	0	0	0	0	0	0	0	0	0	0	0	0	0	0	0	0	0
HMVII	0	0	0	0	0	0	0	0	0	0	0	0	0	1	0	0	0	0	0	0	0	0	0	0	0	0	0	0	0	0	0	0	0	0	0	0	0	0	0	0	0	0	0	0	0	0	0	0	0
Hs578T	0	0	0	0	0	0	0	0	0	0	0	0	0	0	0	0	0	0	0	0	0	0	0	0	0	1	1	0	0	0	0	0	0	0	0	0	0	0	0	0	0	0	0	0	0	0	0	0	0
Hs683	0	0	0	0	0	0	0	0	0	0	0	0	0	0	0	0	0	0	0	0	0	0	0	0	0	0	0	0	0	0	0	0	0	0	0	0	0	0	0	0	0	0	0	0	0	0	0	0	0
HTCC3	0	0	0	0	0	0	0	0	0	0	0	0	0	1	0	0	0	0	0	0	0	0	0	0	0	1	0	0	0	0	0	0	0	0	0	0	0	0	0	0	0	0	0	0	0	0	0	0	0
HuCCT1	0	0	0	0	0	0	0	0	0	0	0	0	0	0	0	1	0	0	0	0	0	0	0	0	0	0	0	0	0	0	0	0	0	0	0	0	0	0	0	0	0	0	0	0	0	0	0	0	0
HUPT3	0	0	0	0	0	0	0	0	0	0	0	0	0	0	0	1	0	0	0	0	0	0	0	0	0	1	1	0	0	0	0	0	0	0	0	0	0	0	0	0	1	0	0	0	0	0	0	0	0
IGR1	0	0	0	0	0	0	0	0	0	0	0	0	0	1	0	0	0	0	0	0	0	0	0	0	0	1	1	0	0	0	0	0	0	0	0	0	0	0	0	0	0	0	0	0	0	0	0	0	0
IGR37	0	0	0	0	0	0	0	0	0	0	0	0	0	1	0	0	0	0	0	0	0	0	0	0	0	0	0	0	0	0	0	0	0	0	0	0	0	0	0	0	0	0	0	0	0	0	0	0	0
IGR39	0	0	0	0	0	0	0	0	0	0	0	0	0	1	0	0	0	0	0	0	0	0	0	0	0	0	0	0	0	0	0	0	0	0	0	0	0	0	0	0	0	0	0	0	0	0	0	0	0
IPC298	0	0	0	0	1	0	0	0	0	0	0	0	0	0	0	0	0	0	0	0	0	0	0	0	0	1	0	0	0	0	0	0	0	0	0	0	0	0	0	0	0	0	0	0	0	0	0	0	0
Ishikawa	0	0	0	0	0	0	0	0	0	0	0	0	0	0	0	0	0	0	0	0	0	0	0	0	0	0	0	0	0	0	0	0	0	0	0	0	0	0	0	0	0	0	0	0	0	0	0	0	0
KG1C	0	0	0	0	0	0	0	0	0	0	0	0	0	1	0	0	0	0	0	0	0	0	0	0	0	0	0	0	0	0	0	0	0	0	0	0	0	0	0	0	0	0	0	0	0	0	0	0	0
KMH2	0	0	0	0	0	0	0	0	0	0	0	0	0	0	0	0	0	0	0	0	0	0	0	0	0	0	0	0	0	0	0	0	0	0	0	0	0	1	0	0	0	0	0	0	0	1	0	0	0
KP1N	0	0	0	0	0	0	0	0	0	0	0	0	0	0	0	0	0	0	0	0	0	0	0	0	0	1	0	0	0	0	0	0	0	0	0	0	0	0	0	0	0	0	0	0	0	0	0	0	0
KP1NL	0	0	0	0	0	0	0	0	0	0	0	0	0	0	0	0	0	0	0	0	0	0	0	0	0	1	0	0	0	0	0	0	0	0	0	0	0	0	0	0	0	0	0	0	0	0	0	0	0
KP2	0	0	0	0	0	0	0	0	0	0	0	0	0	0	0	0	0	0	0	0	0	0	0	0	0	1	0	0	0	0	0	0	0	0	0	0	0	0	0	0	0	0	0	0	0	0	0	0	0
KP4	0	0	0	0	0	0	0	0	0	0	0	0	0	0	0	0	0	0	0	0	0	0	1	0	0	1	1	0	0	0	0	0	0	0	0	0	0	0	0	0	0	0	0	0	0	0	0	0	0
KU1919	0	0	0	0	0	0	0	0	0	0	0	0	0	0	0	0	0	0	0	1	0	0	0	0	0	1	1	0	0	0	0	0	0	0	0	0	0	0	0	0	0	0	0	0	0	0	0	0	0
KYSE140	0	0	0	0	0	0	0	0	0	0	0	0	0	0	1	0	0	0	0	1	0	0	0	0	0	1	1	0	0	0	0	0	0	0	0	0	0	0	0	0	0	0	0	0	0	0	0	0	0
KYSE150	0	0	0	0	0	0	0	0	0	0	0	0	0	0	0	0	0	0	0	0	0	0	0	0	0	0	0	0	0	0	0	0	0	0	0	0	0	0	0	0	0	0	0	0	0	0	0	0	0
KYSE180	0	0	0	0	0	0	0	0	0	0	0	0	0	0	0	0	0	0	0	0	0	0	0	0	0	1	1	0	0	0	0	0	0	0	0	0	0	0	0	0	0	0	0	0	0	0	0	0	0
KYSE220	0	0	0	0	0	0	0	0	0	0	0	0	0	0	0	0	0	0	0	0	0	0	0	0	0	1	0	0	0	0	0	0	0	0	0	0	0	0	0	0	0	0	0	0	0	0	0	0	0
KYSE270	0	0	0	0	0	0	0	0	0	0	0	0	0	0	0	0	0	0	0	0	0	0	0	0	0	0	0	0	0	0	0	0	0	0	0	0	1	0	0	0	0	0	0	0	0	0	0	0	0
KYSE410	0	0	0	1	1	0	0	0	1	0	0	0	1	0	0	0	0	0	0	1	0	0	0	0	0	0	0	0	0	0	0	0	0	0	0	0	0	0	0	0	0	0	0	0	0	0	0	1	0
KYSE450	0	0	0	0	0	0	0	0	0	0	0	0	0	0	0	0	0	0	0	0	0	0	0	0	0	1	1	0	0	0	0	0	0	0	0	0	0	0	0	0	0	0	0	0	0	1	0	0	0
KYSE50	0	0	0	0	0	0	0	0	0	0	0	0	0	0	0	0	0	0	0	0	0	0	0	0	0	1	0	0	0	0	0	0	0	0	0	0	0	0	0	0	0	0	0	0	0	0	0	0	0
KYSE510	0	0	0	0	0	0	0	0	0	0	0	0	1	0	0	1	0	0	0	1	0	0	1	0	0	1	1	0	0	0	0	0	0	0	0	0	0	0	0	0	0	0	0	0	0	1	0	0	0
KYSE520	0	0	0	0	0	0	0	0	0	0	0	0	0	0	0	0	0	0	0	0	0	0	0	0	0	0	0	0	0	0	0	0	0	0	0	0	0	0	0	0	0	0	0	1	0	1	0	0	0
KYSE70	0	0	0	0	0	0	0	0	0	0	0	0	0	0	0	0	0	0	0	0	0	0	0	0	0	1	1	0	0	0	0	0	0	0	0	0	0	0	0	0	0	0	0	0	0	1	0	0	0
LC1sq	0	0	0	0	0	0	0	0	0	0	0	0	0	0	0	0	0	0	0	0	0	0	0	0	0	1	0	0	0	0	0	0	0	0	0	0	0	0	0	0	0	0	0	0	0	0	0	0	0
LCLC103H	0	0	0	0	0	0	0	0	0	0	0	0	0	0	0	0	0	0	0	0	0	0	0	0	0	1	1	0	0	0	0	0	0	0	0	0	0	0	0	0	0	0	0	0	0	0	0	0	0
LCLC97TM1	0	0	0	0	0	0	0	0	0	0	0	0	0	0	0	0	0	0	0	0	0	0	0	0	0	1	1	0	0	0	0	0	0	0	0	0	0	0	0	0	0	0	0	0	0	0	0	0	0
LK2	0	0	0	0	1	0	0	0	0	0	0	0	0	0	0	0	0	0	0	0	0	0	0	0	0	1	0	0	0	0	0	0	0	0	0	0	0	0	0	0	0	0	0	0	0	0	0	0	0
LN405	0	0	0	1	0	0	0	0	0	0	0	0	0	0	0	0	0	0	0	0	0	0	0	0	0	0	0	0	0	0	0	0	0	0	0	0	0	0	0	0	0	0	0	0	0	0	0	0	0
LoVo	0	0	0	1	1	0	0	0	0	0	0	0	0	0	0	0	0	0	0	0	0	0	0	0	0	0	0	0	0	0	0	0	0	0	0	0	0	0	0	0	0	0	0	0	0	0	0	0	0
Lu134AH	0	0	0	0	0	0	0	0	0	0	0	0	0	0	1	1	0	0	0	0	0	0	0	0	0	0	0	0	0	0	0	0	0	0	0	0	0	0	0	0	0	0	0	0	0	0	0	0	0
Lu135	0	0	0	0	0	0	0	0	0	0	0	0	0	0	1	0	0	0	0	0	0	0	0	0	0	0	0	0	0	0	0	0	0	0	0	0	0	0	0	0	0	0	0	0	0	0	0	0	0
LU99A	0	0	0	0	1	0	0	0	0	0	0	0	0	0	0	0	0	0	0	0	0	0	0	0	0	1	1	0	0	0	0	0	0	0	0	0	0	0	0	0	0	0	0	0	0	0	0	1	0
M059J	0	0	0	0	0	0	0	0	0	0	0	0	0	0	0	0	0	0	0	0	0	0	0	0	0	0	0	0	0	0	0	0	0	0	0	0	0	0	0	0	0	0	0	0	0	0	0	0	0
MCAS	0	0	0	0	0	0	0	0	0	0	0	0	0	0	0	0	0	0	0	0	0	0	0	0	0	0	0	0	0	0	0	0	0	0	0	0	0	0	0	0	0	0	0	0	0	0	0	0	0
MDAH2774	0	0	0	0	0	0	0	0	0	0	0	0	0	0	0	0	0	0	0	0	0	0	0	0	0	0	0	0	0	0	0	0	0	0	0	0	0	0	0	0	0	0	0	0	0	0	0	0	0
MDAMB157	0	0	0	0	0	0	0	0	0	0	0	0	0	0	0	0	0	0	0	0	0	0	0	0	0	0	0	0	0	0	0	0	0	0	0	0	0	0	0	0	0	0	0	0	0	0	0	0	0
MDAMB361	0	0	0	0	0	0	0	0	0	0	0	0	0	0	0	0	0	0	0	0	0	0	0	0	0	1	0	0	0	0	0	0	1	0	0	0	0	0	0	0	1	0	0	0	0	1	0	1	0
MDAMB415	0	0	0	0	0	0	0	0	0	0	0	0	0	0	0	0	0	0	0	1	0	0	0	0	0	0	0	0	0	0	0	0	0	0	0	0	0	0	0	0	0	0	0	0	0	0	0	0	0
MDAMB435S	0	0	0	0	0	0	0	0	0	0	0	0	0	1	0	0	0	0	0	0	0	0	0	0	0	1	0	0	0	0	0	0	0	0	0	0	0	0	0	0	0	0	0	0	0	0	0	0	0
MDAMB436	0	0	0	0	0	0	0	0	0	0	0	0	0	0	1	0	0	0	0	0	0	0	0	0	0	0	0	0	0	0	0	0	0	0	0	0	0	0	0	0	0	0	0	0	0	0	0	0	0
ME180	0	0	0	0	0	0	0	0	0	0	0	0	0	0	0	0	0	0	0	0	0	0	0	0	0	0	0	0	0	0	0	0	0	0	0	0	0	0	0	0	0	0	0	0	0	0	0	0	0
MELHO	0	0	0	0	0	0	0	0	0	0	0	0	0	1	0	1	0	0	0	0	0	0	0	0	0	1	1	0	0	0	0	0	0	0	0	0	0	0	0	0	0	0	0	0	0	0	0	0	0
MELJUSO	0	0	0	0	1	0	0	0	0	0	0	0	0	0	0	0	0	0	0	0	0	0	0	0	0	1	1	0	0	0	0	0	0	0	0	0	0	0	0	0	0	0	0	0	0	0	0	0	0
MESSADx5	0	0	0	0	0	0	0	0	0	0	0	0	0	0	0	0	0	0	0	0	0	0	0	0	0	1	1	0	0	0	0	0	0	0	0	0	0	0	0	0	0	0	0	0	0	0	0	0	0
MEWO	0	0	0	0	0	0	0	0	0	0	0	0	0	0	0	0	0	0	0	0	0	0	0	0	0	1	0	0	0	0	0	0	0	0	0	0	0	0	0	0	0	0	0	0	0	0	0	0	0
MFE280	0	0	0	0	1	0	0	0	0	0	0	0	0	0	0	0	0	0	0	0	0	0	0	0	0	0	0	0	0	0	0	0	0	0	0	0	0	0	0	0	0	0	0	0	0	0	0	0	0
MFE296	0	0	0	0	0	0	0	0	0	0	0	0	0	0	0	1	0	0	0	0	0	0	0	0	0	0	0	0	0	0	0	0	0	0	0	0	0	0	0	0	0	0	0	1	0	0	0	0	0
MG63	0	0	0	0	0	0	0	0	0	0	0	0	0	0	0	0	0	0	0	0	0	0	0	0	0	1	1	0	0	0	1	0	0	0	0	0	0	0	0	0	0	0	0	0	0	0	0	0	0
MKN1	0	0	0	0	0	0	0	0	0	0	0	0	0	0	0	0	0	0	0	0	0	0	0	0	0	0	0	0	0	0	0	0	0	0	0	0	0	0	0	0	0	0	0	0	0	0	0	0	0
MKN28	0	0	0	0	1	0	0	0	0	0	0	0	0	0	0	0	0	0	0	0	0	0	0	0	0	0	0	0	0	0	0	0	0	0	0	0	0	0	0	0	0	0	0	0	0	0	0	0	0
MKN45	0	0	0	0	0	0	0	0	0	0	0	0	0	0	1	0	0	0	0	0	0	0	0	0	0	1	1	0	0	0	0	0	0	0	0	0	0	0	0	0	0	0	0	0	0	1	0	0	0
MKN7	0	0	0	0	0	0	0	0	0	0	0	0	0	0	1	0	0	0	0	0	0	0	0	0	0	0	0	0	0	1	0	0	0	0	0	0	0	0	0	0	0	0	0	0	0	0	0	1	0
MKN74	0	0	0	0	1	0	0	0	0	0	0	0	0	0	0	0	0	0	0	0	0	0	0	0	0	0	0	0	0	0	0	0	0	0	0	0	0	0	0	0	0	0	0	0	0	0	0	0	0
ML1	0	0	0	0	0	0	0	0	0	0	0	0	0	0	0	0	0	0	0	0	0	0	0	0	0	1	0	0	0	0	0	0	0	0	0	0	0	0	0	0	0	0	0	0	0	0	0	0	0
MS751	0	0	0	0	0	0	0	0	0	0	0	0	0	0	0	0	0	0	0	0	0	0	0	0	0	0	0	0	0	0	0	0	0	0	0	0	0	0	0	0	0	0	0	0	0	0	0	0	0
MSTO211H	0	0	0	0	0	0	0	0	0	0	0	0	0	0	1	0	0	0	0	0	0	0	0	0	0	1	0	0	0	0	0	0	0	0	0	0	0	0	0	0	0	0	0	0	0	0	0	0	0
NB69	0	0	0	1	0	0	0	0	0	0	0	0	0	0	1	0	0	0	0	0	0	0	0	0	0	0	0	0	0	0	0	0	1	1	0	0	0	0	0	0	0	0	0	0	1	0	0	0	0
NCIH1048	0	0	0	0	0	0	0	0	0	0	0	0	0	0	0	0	0	0	0	0	0	0	0	0	0	0	0	0	0	0	0	0	0	0	0	0	0	0	0	0	0	0	0	0	0	0	0	0	0
NCIH1437	1	0	0	0	0	0	1	0	0	0	0	0	0	0	0	0	0	0	0	0	0	0	0	0	0	1	1	0	0	0	0	0	0	0	0	0	0	0	0	0	0	0	0	0	0	0	0	0	0
NCIH1573	0	0	0	0	0	0	0	0	0	0	0	0	0	0	0	0	0	0	0	0	0	0	0	0	0	0	0	0	0	0	0	0	0	0	0	0	0	0	0	0	0	0	0	0	0	1	0	0	0
NCIH1581	0	0	0	0	1	0	0	0	0	0	0	0	0	0	0	0	0	0	0	0	0	0	0	0	0	0	0	0	0	0	0	0	0	0	0	0	0	0	0	0	0	0	0	0	0	0	0	0	0
NCIH1623	1	0	0	0	0	0	1	0	0	0	1	0	0	0	0	0	0	0	0	0	0	0	0	0	0	0	0	0	0	0	0	0	0	0	0	0	0	0	0	0	0	0	0	0	0	0	0	1	0
NCIH1650	0	0	0	0	1	0	0	0	0	0	0	0	0	0	0	0	0	0	0	0	0	0	0	0	0	1	1	0	0	0	0	0	0	0	0	0	0	0	0	0	0	0	0	0	0	1	0	0	0
NCIH1651	0	0	0	1	1	0	0	0	0	0	0	0	0	0	0	0	0	0	0	0	0	0	0	0	0	1	1	0	0	0	0	0	0	0	0	0	0	0	0	0	0	0	0	0	0	0	0	0	0
NCIH1666	0	0	0	0	0	0	0	0	0	0	0	0	0	1	0	0	0	0	0	0	0	0	0	0	0	1	1	0	0	0	0	0	0	0	0	0	0	0	0	0	0	0	0	0	0	0	0	0	0
NCIH1693	0	0	0	1	0	0	0	0	0	0	0	0	0	0	0	0	0	0	0	0	0	0	0	0	0	0	0	0	0	0	0	0	0	0	0	0	0	0	0	0	0	0	0	0	0	0	0	0	0
NCIH1703	0	0	0	0	0	0	0	0	0	0	0	0	0	0	1	0	0	0	0	0	0	0	0	0	0	1	0	0	0	0	0	0	0	0	0	0	0	0	0	0	0	0	0	0	0	0	0	0	0
NCIH1734	0	0	0	0	0	0	0	0	0	0	0	0	0	0	0	0	0	0	0	0	0	0	0	0	0	0	0	0	0	0	0	0	0	0	0	0	0	0	0	0	0	0	0	0	0	0	0	0	0
NCIH1755	0	0	0	1	0	0	0	0	0	0	0	0	0	1	0	0	0	0	0	0	0	0	0	0	0	1	1	0	0	0	0	0	0	0	0	0	0	0	0	0	0	0	0	0	0	0	0	0	0
NCIH1781	0	0	0	0	0	0	0	0	0	0	0	0	0	0	0	0	0	0	0	0	0	0	0	0	0	0	0	0	0	0	0	0	0	0	0	0	0	0	0	0	0	0	0	0	0	0	0	1	0
NCIH1793	0	0	0	1	1	0	0	0	0	0	0	0	0	0	1	0	0	0	0	0	0	0	0	0	0	1	1	0	0	0	0	0	0	0	0	0	0	0	0	0	0	0	0	0	0	1	0	1	0
NCIH1915	0	0	0	0	0	0	0	0	0	0	0	0	0	0	0	0	0	0	0	0	0	0	0	0	0	0	0	0	0	0	0	0	0	0	0	0	0	0	0	0	0	0	0	0	0	0	0	0	0
NCIH1944	0	0	0	0	0	0	0	0	0	0	0	0	0	0	0	0	0	0	0	0	0	0	0	0	0	0	0	0	0	0	0	0	0	0	0	0	0	0	0	0	0	0	0	0	0	0	0	0	0
NCIH196	0	0	0	0	0	0	0	0	0	0	0	0	0	0	0	0	0	0	0	0	0	0	0	0	0	0	0	0	0	0	0	0	0	0	0	0	0	0	0	0	0	0	0	0	0	0	0	0	0
NCIH1975	0	0	0	0	1	0	0	0	0	0	0	0	0	0	0	0	0	0	0	0	0	0	0	0	0	1	0	0	0	0	0	0	0	0	0	0	0	0	0	0	0	0	0	1	0	1	0	0	0
NCIH2009	0	0	1	0	0	0	0	0	0	0	0	0	0	1	0	0	1	0	0	0	0	0	0	0	0	0	0	0	0	0	0	0	0	0	1	1	0	0	0	0	0	0	0	0	0	0	0	0	1
NCIH2029	0	0	0	0	0	0	0	0	0	0	0	0	0	0	0	0	0	0	0	0	0	0	0	0	0	0	0	0	0	0	0	0	0	0	0	0	0	0	0	0	0	0	0	0	0	0	0	0	0
NCIH2073	0	1	0	0	0	0	0	0	1	0	0	0	0	0	0	0	0	0	0	0	0	0	0	1	1	0	0	0	0	0	0	0	0	0	0	0	0	0	0	1	0	1	0	0	0	0	0	0	0
NCIH2196	0	0	0	0	0	0	0	0	0	0	0	0	0	0	0	0	0	0	0	0	0	0	0	0	0	0	0	0	0	0	0	0	0	0	0	0	0	0	0	0	0	0	0	0	0	0	0	0	0
NCIH2342	0	1	1	0	0	0	0	1	0	1	0	0	0	0	0	0	0	0	1	0	0	0	0	1	1	0	0	0	0	0	0	1	0	0	0	0	0	0	1	0	0	0	0	1	0	0	0	0	0
NCIH2347	0	0	0	0	0	0	0	0	0	0	0	0	0	0	1	0	0	0	0	0	0	0	0	0	0	0	0	0	0	0	0	0	0	0	0	0	0	0	0	0	0	0	0	0	0	0	0	0	0
NCIH2405	0	0	0	0	0	0	0	0	0	0	0	0	0	1	0	0	0	0	0	0	0	0	0	0	0	1	1	0	0	0	0	0	0	0	0	0	0	0	0	0	0	0	0	1	0	0	0	0	0
NCIH2452	0	0	0	0	0	0	0	0	0	0	0	0	0	0	0	0	0	0	0	0	0	0	0	0	0	1	1	0	0	0	0	0	0	0	0	0	0	0	0	0	0	0	0	0	0	0	0	0	0
NCIH441	0	0	0	0	0	0	0	0	0	0	0	0	0	0	0	0	0	0	0	0	0	0	0	0	0	0	0	0	0	0	0	0	0	0	0	0	0	0	0	0	0	0	0	0	0	0	0	0	0
NCIH647	0	0	0	0	0	0	0	0	0	0	0	0	0	0	0	0	0	0	0	0	0	0	0	0	0	1	0	0	0	0	0	0	0	0	0	0	0	0	0	0	0	0	0	0	0	0	0	0	0
NCIH810	0	0	0	0	0	0	0	0	0	0	0	0	0	0	0	1	0	0	0	0	0	0	0	0	0	0	0	0	0	0	0	0	0	0	0	0	0	0	0	0	0	0	0	0	0	0	0	0	0
NCIH838	0	0	0	0	0	0	0	0	0	0	0	0	0	0	0	0	0	0	0	0	0	0	0	0	0	1	1	0	0	0	0	0	0	0	0	0	0	0	0	0	0	0	0	0	0	0	0	0	0
NH6	0	0	0	0	0	0	0	0	0	0	0	0	0	0	0	1	0	0	0	0	0	0	0	0	0	0	0	0	0	0	0	0	0	0	0	0	0	0	0	0	0	0	0	0	0	0	0	0	0
NUGC3	0	0	0	0	0	0	0	0	0	0	0	0	0	0	0	0	0	0	0	0	0	0	0	0	0	0	0	0	0	0	0	0	0	0	0	0	0	0	0	0	0	0	0	0	0	0	0	0	0
OAW28	0	0	0	0	0	0	0	0	0	0	0	0	0	0	0	0	0	0	0	0	0	0	0	0	0	0	0	0	0	0	0	0	0	0	0	0	0	0	0	0	0	0	0	0	0	0	0	0	0
OAW42	0	0	0	0	0	0	0	0	0	0	0	0	0	0	0	0	0	0	0	0	0	0	0	0	0	0	0	0	0	0	0	0	0	0	0	0	0	0	0	0	0	0	0	0	0	0	0	0	0
OVISE	0	0	0	0	0	1	0	0	0	0	0	0	0	0	0	0	0	0	0	0	0	0	0	0	0	0	0	0	0	0	0	0	0	0	0	0	0	0	0	0	0	0	0	0	0	0	0	0	0
OVTOKO	0	0	0	0	0	1	0	0	0	0	0	0	0	0	0	0	0	0	0	0	0	0	0	0	0	0	0	0	0	0	0	0	0	0	0	0	0	0	0	0	0	0	0	0	0	0	0	0	0
PA1	0	0	0	0	0	0	0	0	0	0	0	0	0	0	0	1	0	0	0	0	0	0	0	0	0	0	0	0	0	0	0	0	0	0	0	0	0	0	0	0	0	0	0	0	0	0	0	0	0
Panc0327	0	0	0	0	0	0	0	0	0	0	0	0	0	0	0	0	0	0	0	0	0	0	0	0	0	1	1	0	0	0	0	0	0	0	0	0	0	0	0	0	0	0	0	0	0	0	0	0	0
Panc0813	0	0	0	0	0	0	0	0	0	0	0	0	0	0	0	0	0	0	0	0	0	0	0	0	0	1	1	0	0	0	0	0	0	0	0	0	0	0	0	0	0	0	0	0	0	0	0	0	0
PANC1	0	0	0	0	0	0	0	0	0	0	0	0	0	0	0	0	0	0	0	0	0	0	0	0	0	1	0	0	0	0	0	0	0	0	0	0	0	0	0	0	0	0	0	0	0	0	0	0	0
Panc1005	0	0	0	0	0	0	0	0	0	0	0	0	0	0	1	0	0	0	0	0	0	0	0	0	0	0	0	0	0	0	0	0	0	0	0	0	0	0	0	0	0	0	0	0	0	0	0	0	0
PC14	0	0	0	0	0	0	0	0	0	0	0	0	0	0	0	0	0	0	0	0	0	0	0	0	0	0	0	1	0	0	0	0	0	0	0	0	0	0	0	0	0	0	0	0	0	1	0	0	0
PC3JPC3	0	0	0	0	0	0	0	0	0	0	0	0	0	0	0	0	0	0	0	0	0	0	0	0	0	0	0	0	0	0	0	0	0	0	0	0	0	0	0	0	0	0	0	0	0	0	0	0	0
PC9	0	0	0	0	0	0	0	0	0	0	0	0	0	0	0	0	0	0	0	0	0	0	0	0	0	1	0	0	0	0	0	0	0	0	0	0	0	0	0	0	0	0	0	0	0	1	0	0	0
PL45	0	0	0	0	0	0	0	0	0	0	0	0	0	0	0	0	0	0	0	0	0	0	0	0	0	0	0	0	0	0	0	0	0	0	0	0	0	0	0	0	0	0	0	0	0	0	0	0	0
PLCPRF5	0	0	0	0	0	0	0	0	0	0	0	0	0	0	1	0	0	0	0	0	0	0	0	0	0	1	0	0	0	0	0	0	0	0	0	0	0	0	0	0	0	0	0	0	0	0	0	0	0
QGP1	0	0	0	0	0	0	0	0	0	0	0	0	0	0	0	0	0	0	0	0	0	0	0	0	0	1	0	0	0	0	0	0	0	0	0	0	0	0	0	0	0	0	0	0	0	0	0	0	0
RCM1	0	0	0	0	1	0	0	0	0	0	0	0	0	0	0	0	0	0	0	0	0	0	1	0	0	0	0	0	0	0	0	0	0	0	0	0	0	0	0	0	0	0	0	0	0	0	0	0	0
RERFLCAd2	0	0	0	0	0	0	0	0	0	0	0	0	0	0	0	0	0	0	0	0	0	0	0	0	0	0	0	0	0	0	0	0	0	0	0	0	0	0	0	0	0	0	0	0	0	1	0	0	0
RERFLCMS	0	0	0	0	0	0	0	0	0	0	0	0	0	0	0	0	0	0	0	0	0	0	0	0	0	0	0	0	0	0	0	0	0	0	0	0	0	0	0	0	0	0	0	0	0	0	0	0	0
RMGI	0	0	0	0	0	0	0	0	0	0	0	0	0	0	0	0	0	0	0	0	0	0	0	0	0	1	1	0	0	0	0	0	0	0	0	0	0	0	0	0	0	0	0	0	0	0	0	0	0
RO82W1	0	0	0	0	0	0	0	0	0	0	0	0	1	0	0	0	0	0	0	0	0	0	0	0	0	1	1	0	0	0	1	0	0	0	0	0	0	0	0	0	0	0	0	0	0	0	0	0	0
RPMI7951	0	0	0	0	0	0	0	0	0	0	0	0	0	1	0	0	0	0	0	0	0	0	0	0	0	1	0	0	0	0	0	0	0	0	0	0	0	0	0	0	0	0	0	0	0	0	0	0	0
RT112	0	0	0	0	0	0	0	0	0	0	0	0	0	0	0	0	0	0	0	0	0	0	0	0	0	1	1	0	0	0	0	0	0	0	0	0	0	0	0	0	0	0	0	0	0	0	0	0	0
RT4	0	0	0	0	0	0	0	0	0	0	0	0	0	0	0	0	0	0	0	0	0	0	0	0	0	1	1	0	0	0	0	0	0	0	0	0	0	0	0	0	0	0	0	0	0	0	0	0	0
RVH421	0	0	0	0	0	0	0	0	0	0	0	0	0	1	0	0	0	0	0	0	0	0	0	0	0	1	1	0	0	0	0	0	0	0	0	0	0	0	0	0	0	0	0	1	0	0	0	0	0
S117	0	0	0	0	0	0	0	0	0	0	0	0	0	0	0	0	0	0	0	0	0	0	0	0	0	1	1	0	0	0	0	0	0	0	0	0	0	0	0	0	0	0	0	0	0	0	0	0	0
SBC5	0	0	0	1	0	0	0	0	0	0	0	0	0	0	0	0	0	0	0	0	0	0	0	0	0	1	0	0	0	0	0	0	0	0	0	0	0	0	0	0	0	0	0	0	0	0	0	1	0
SCCH26	0	0	0	0	0	0	0	0	0	0	0	0	0	0	0	0	0	0	0	0	0	0	0	0	0	0	0	0	0	0	0	0	0	0	0	0	0	0	0	0	0	0	0	0	0	0	0	0	0
SCH	0	0	0	0	0	0	0	0	0	0	0	0	0	0	0	0	0	0	0	0	0	0	0	0	0	0	0	0	0	0	0	1	0	0	0	0	1	0	0	0	0	0	0	0	0	0	0	0	0
SCLC21H	0	0	0	0	1	0	0	0	0	0	0	0	0	0	0	0	0	0	0	0	0	0	0	0	0	0	0	0	0	0	0	0	0	0	0	0	0	0	0	0	0	0	0	0	0	0	0	0	0
SKCO1	0	0	0	0	1	0	0	0	0	0	0	1	0	0	0	0	0	0	0	0	0	0	0	0	0	0	0	0	0	0	0	0	0	0	0	0	0	0	0	0	0	0	0	0	0	0	0	0	0
SKGIIIa	0	0	0	0	0	0	0	0	0	0	0	0	0	0	0	0	0	0	0	0	0	0	0	0	0	0	0	0	0	0	0	0	0	0	0	0	0	0	0	0	0	0	0	0	0	0	0	1	0
SKHEP1	0	0	0	0	0	0	0	0	0	0	0	0	0	1	0	0	0	0	0	0	0	0	0	0	0	1	1	0	0	0	0	0	0	0	0	0	0	0	0	0	0	0	0	0	0	0	0	0	0
SKLU1	0	0	0	0	1	0	0	0	0	0	0	0	0	0	0	0	0	0	0	0	0	1	1	0	0	1	1	0	0	0	0	0	0	0	0	0	0	0	0	0	0	0	0	0	0	0	0	0	0
SKMEL30	0	0	0	1	1	0	0	0	0	0	0	0	0	1	0	0	0	0	0	1	0	0	0	0	0	0	0	1	0	0	0	0	0	0	0	0	0	0	0	0	0	0	0	0	0	0	0	0	0
SKNSH	0	0	0	1	0	0	0	0	0	0	0	0	0	0	0	0	0	0	0	0	0	0	0	0	0	0	0	0	0	0	0	0	0	0	0	0	0	0	0	0	0	0	0	0	0	0	0	0	0
SNGM	0	0	0	0	0	0	0	0	0	0	0	0	0	0	0	0	0	0	0	0	0	0	0	0	0	0	0	0	1	0	0	0	0	0	0	0	1	0	0	0	0	0	0	0	0	0	0	0	0
SU8686	0	0	0	0	0	0	0	0	0	0	0	0	0	0	0	0	0	0	0	0	0	0	0	0	0	1	0	0	0	0	0	0	0	0	0	0	0	0	0	0	0	0	0	0	0	0	0	0	0
SUIT2	0	0	0	0	0	0	0	0	0	0	0	0	0	0	0	0	0	0	0	0	0	0	0	0	0	1	0	0	0	0	0	0	0	0	0	0	0	0	0	0	0	0	0	0	0	0	0	0	0
SW13	0	0	0	0	1	0	0	0	0	0	0	0	0	0	0	0	0	0	0	0	0	0	0	0	0	0	0	0	0	0	0	0	0	0	0	0	0	0	0	0	0	0	0	0	0	0	0	0	0
SW1573	0	0	0	0	0	0	0	0	0	0	0	0	0	0	0	0	0	0	0	0	0	0	0	0	0	1	1	0	0	0	0	0	0	0	0	0	1	0	0	0	0	0	0	0	0	0	0	0	0
SW1710	0	0	0	0	0	0	0	0	0	0	0	0	0	0	0	0	0	0	0	0	0	0	0	0	0	1	1	0	0	0	0	0	0	0	0	0	0	0	0	0	0	0	0	0	0	0	0	0	0
SW527	0	0	0	0	0	0	0	0	0	0	0	0	0	0	0	0	0	0	0	0	0	0	0	0	0	0	0	0	0	0	0	0	0	0	0	0	0	0	0	0	0	0	0	0	0	0	0	0	0
T98G	0	0	0	0	1	0	0	0	0	0	0	0	0	0	0	1	0	0	0	0	0	0	0	0	0	1	1	0	1	0	0	0	0	0	0	0	0	0	0	0	0	0	0	0	0	0	0	0	0
TE7	0	0	0	0	0	0	0	0	0	0	0	0	0	0	0	0	0	0	0	0	0	0	0	0	0	1	0	0	0	0	0	0	0	0	0	0	0	0	0	0	0	0	0	0	0	0	0	0	0
TGW	0	0	0	1	0	0	0	0	0	0	0	0	0	0	0	0	0	0	0	0	0	0	0	0	0	0	0	0	0	0	0	0	0	0	0	0	0	0	0	0	0	0	0	0	0	0	0	0	0
TT	0	0	0	0	0	0	0	0	0	0	0	0	0	0	0	0	0	0	0	0	0	0	0	0	0	0	0	0	1	0	0	0	0	0	0	0	0	0	0	0	0	0	0	0	0	1	1	0	0
TYKnu	0	0	0	0	0	0	0	0	0	0	0	0	0	0	0	0	0	0	0	0	0	0	0	0	0	1	1	0	0	0	0	0	0	0	0	0	0	0	0	0	0	0	0	0	0	0	0	0	0
U373MG	0	0	0	0	0	0	0	0	0	0	0	0	0	0	0	0	0	0	0	0	0	0	0	0	0	1	0	0	0	0	0	0	0	0	0	0	0	0	0	0	0	0	0	0	0	0	0	0	0
UMC11	0	0	0	0	0	0	0	0	0	0	0	0	0	0	0	0	0	0	0	0	0	0	0	0	0	1	1	0	0	0	0	0	0	0	0	0	0	0	0	0	0	0	0	0	0	0	0	0	0
VMCUB1	0	0	0	0	1	0	0	0	0	0	0	0	0	0	0	0	0	0	0	0	0	0	0	0	0	1	0	0	0	0	0	0	0	0	0	0	0	0	0	0	0	0	0	0	0	0	0	1	0
VMRCLCD	0	0	0	0	0	0	0	0	0	0	0	0	0	0	0	0	0	0	0	0	0	0	0	0	0	1	0	0	0	0	0	0	0	0	0	0	0	0	0	0	0	0	0	0	0	0	0	0	0
VMRCLCP	0	0	0	0	0	0	0	0	0	0	0	0	0	0	0	0	0	0	0	0	0	0	0	0	0	1	0	0	0	0	0	0	0	0	0	0	0	0	0	0	0	0	0	0	0	0	0	0	0
VMRCMELG	0	0	0	0	0	0	0	0	0	0	0	0	0	1	0	0	0	0	0	0	0	0	0	0	0	1	0	0	0	0	0	0	0	0	0	0	0	0	0	0	0	0	0	0	0	0	0	0	0
VMRCRCW	0	0	0	0	0	0	0	0	0	0	0	0	0	0	0	0	0	0	0	0	0	0	0	0	0	0	0	0	0	0	0	0	0	0	0	0	0	0	0	0	0	0	0	0	0	0	0	0	0
VMRCRCZ	0	0	0	0	0	0	0	0	0	0	0	0	0	0	1	0	0	0	0	0	0	0	0	0	0	1	1	0	0	0	0	0	0	0	0	0	0	0	0	0	0	0	0	0	0	0	0	0	0
WM2664	0	0	0	0	0	0	0	0	0	0	0	0	0	1	0	0	0	0	0	0	0	0	0	0	0	0	0	0	0	0	0	0	0	0	0	0	0	0	0	0	0	0	0	0	0	0	0	0	0
WM278	0	0	0	0	0	0	0	0	0	0	0	0	0	1	0	0	0	0	0	0	0	0	0	0	0	0	0	0	0	0	0	0	0	0	0	0	0	0	0	0	0	0	0	0	0	0	0	0	0
WM35	0	0	0	0	0	0	0	0	0	0	0	0	0	1	0	0	0	0	0	0	0	0	0	0	0	0	0	0	0	0	0	0	0	0	0	0	0	0	0	0	0	0	0	0	0	0	0	0	0
WM793B	0	0	0	0	0	0	0	0	0	0	0	0	0	1	0	0	0	0	0	0	0	0	0	0	0	0	0	0	0	0	0	0	0	0	0	0	0	0	0	0	0	0	0	0	0	0	0	0	0
YKG1	0	0	0	0	0	0	0	0	0	0	0	0	0	0	0	0	0	0	0	0	0	0	0	0	0	1	1	0	1	0	0	0	0	0	0	0	0	0	0	0	0	0	0	0	0	0	0	0	0
ZR7530	0	0	0	0	0	0	0	0	0	0	0	0	0	1	0	0	0	0	0	0	0	0	1	0	0	0	0	0	0	0	0	0	0	1	0	0	0	0	0	0	1	0	0	1	0	0	0	1	0
Supplementary Table S4. Genomic events in 216 cell lines (McDermott Test set).
Curated database of genomic events in 216 cell lines for which genomic information was available from the Sanger Cancer Genome Project (http://www.sanger.ac.uk/genetics/CGP/CellLines/). The first column contains the names of the 216 cell lines in the McDermott set, the first row contains the 171 genes that were affected in at least one of the cell lines listed. "0"= Wild Type; "1"= mutation and/o…
[truncated: 122 more columns]

## Sheet: supp Table S5
		Potential space of double coevents	Observed freq coevents	Predicted freq coevents	Difference	Cell lines with coevent (observed)	Cell lines with no coevent (observed)	Cell lines with coevent (predicted)	Cell lines with no coevent (predicted)	P-value
					(freq obs - freq predicted)					Chi-square test
		APC::CDKN2A	0.0272109	0.0696238	-0.0424129	8	286	20	274	0.00544449
		APC::CDKN2A(p14)	0.0170068	0.0572331	-0.0402263	5	289	17	277	0.00271395
		CDKN2A::RB1	0.0306122	0.0587024	-0.0280901	9	285	17	277	0.0456151
		KRAS::RB1	0.00680272	0.0323361	-0.0255333	2	292	10	284	0.0100537
		CDKN2A(p14)::RB1	0.0238095	0.0482554	-0.0244458	7	287	14	280	0.05
		CDKN2A::PIK3CA	0.037415	0.0600676	-0.0226526	11	283	18	276	0.0885928
		CDKN2A(p14)::SMARCA4	0.0136054	0.0336665	-0.0200611	4	290	10	284	0.05
		KRAS::PTEN	0.0204082	0.0398561	-0.0194479	6	288	12	282	0.0769742
	Mutually exclusive	CDKN2A::MSH6	0.0170068	0.0354945	-0.0184877	5	289	10	284	0.1
	genomic events	CDKN2A(p14)::MSH6	0.0136054	0.0291777	-0.0155722	4	290	9	285	0.0904978
		KRAS::NRAS	0.00340136	0.017296	-0.0138947	1	293	5	289	0.0711902
		CDKN2A::DICER1	0.00680272	0.0191124	-0.0123097	2	292	6	288	0.0989602
		CDKN2A::IGH	0	0.0122865	-0.0122865	0	294	4	290	0.0440362
		MYC::TET2	0	0.0122171	-0.0122171	0	294	4	290	0.0440362
		CDKN2A(p14)::IGH	0	0.0101	-0.0101	0	294	3	291	0.0816913
		CDKN2A::EZH2	0	0.0095562	-0.0095562	0	294	3	291	0.0816913
		CTNNB1::MYC	0	0.00916285	-0.00916285	0	294	3	291	0.0816913
		IDH1::PTEN	0	0.00858439	-0.00858439	0	294	3	291	0.0816913
		NRAS::TET2	0	0.00851497	-0.00851497	0	294	3	291	0.0816913
		ALK::CYLD	0.0170068	0.00166597	0.0153408	5	289	0	294	1.11949e-10
		ALK::BRCA1	0.0204082	0.00499792	0.0154102	6	288	1	293	5.48487e-07
		FGFR3::TSC1	0.0170068	0.00145773	0.0155491	5	289	0	294	2.78698e-12
		MLH1::NF1	0.0204082	0.00483595	0.0155722	6	288	1	293	5.48487e-07
		ALK::MSH6	0.0204082	0.00481281	0.0155954	6	288	1	293	5.48487e-07
		APC::PHOX2B	0.0204082	0.00472026	0.0156879	6	288	1	293	5.48487e-07
		BRCA1::RET	0.0204082	0.00468555	0.0157226	6	288	1	293	5.48487e-07
		CHIC2::PDGFRA	0.0170068	0.00127262	0.0157342	5	289	0	294	3.80833e-14
		BRCA2::CYLD	0.0204082	0.00437318	0.016035	6	288	1	293	5.48487e-07
		BRCA2::GNAS	0.0204082	0.00437318	0.016035	6	288	1	293	5.48487e-07
		BRCA2::SOCS1	0.0204082	0.00437318	0.016035	6	288	1	293	5.48487e-07
		IDH1::SMO	0.0204082	0.00437318	0.016035	6	288	1	293	5.48487e-07
		CYLD::SOCS1	0.0170068	0.00093711	0.0160697	5	289	0	294	2.15424e-19
		KIT::NF1	0.0204082	0.0043269	0.0160813	6	288	1	293	5.48487e-07
		BRCA1::FAM123B	0.0204082	0.00406081	0.0163474	6	288	1	293	5.48487e-07
		CTNNB1::TSC1	0.0204082	0.00388727	0.0165209	6	288	1	293	5.48487e-07
		AKAP9::CDK6	0.0170068	0.000347078	0.0166597	5	289	0	294	4.41494e-53
		FAM123B::NF1	0.0204082	0.00330881	0.0170994	6	288	1	293	5.48487e-07
		MSH2::NF2	0.0204082	0.00314684	0.0172613	6	288	1	293	5.48487e-07
		DICER1::MAP2K4	0.0204082	0.00291545	0.0174927	6	288	1	293	5.48487e-07
		ALK::SOCS1	0.0204082	0.00166597	0.0187422	6	288	0	294	3.27574e-15
		APC::JAK2	0.0272109	0.00826045	0.0189504	8	286	2	292	2.07054e-05
		BRCA2::KIT	0.0272109	0.00826045	0.0189504	8	286	2	292	2.07054e-05
		NF1::TET2	0.0272109	0.00814475	0.0190661	8	286	2	292	2.07054e-05
		BRCA1::MSH6	0.0272109	0.00812162	0.0190893	8	286	2	292	2.07054e-05
	Co-selected	FAM123B::SMARCA4	0.0238095	0.00451201	0.0192975	7	287	1	293	1.8526e-09
	double events	KDR::MLH1	0.0238095	0.00439632	0.0194132	7	287	1	293	1.8526e-09
		ALK::BRCA2	0.0272109	0.00777454	0.0194363	8	286	2	292	2.07054e-05
		NF1::SMARCA4	0.0272109	0.00763571	0.0195752	8	286	2	292	2.07054e-05
		MSH6::TSC1	0.0238095	0.00421121	0.0195983	7	287	1	293	1.8526e-09
		STK11::TSC1	0.0238095	0.00404924	0.0197603	7	287	1	293	1.8526e-09
		FAM123B::MSH6	0.0238095	0.00391041	0.0198991	7	287	1	293	1.8526e-09
		KDR::SMARCA4	0.0272109	0.00694155	0.0202693	8	286	2	292	2.07054e-05
		EXT1::MYC	0.0238095	0.00305428	0.0207552	7	287	1	293	1.8526e-09
		MSH2::SMARCA4	0.0272109	0.00590032	0.0213106	8	286	2	292	2.07054e-05
		TRA::TRD	0.0238095	0.000566893	0.0232426	7	287	0	294	6.37744e-63
		BRCA2::NF1	0.0340136	0.01069	0.0233236	10	284	3	291	4.8606e-05
		KDR::NF1	0.0306122	0.00509047	0.0255218	9	285	1	293	1.11362e-15
		BRCA2::CTNNB1	0.037415	0.0116618	0.0257532	11	283	3	291	3.44136e-06
		JAK2::NOTCH1	0.0340136	0.00809848	0.0259151	10	284	2	292	1.37725e-08
		NOTCH1::SMARCA4	0.0442177	0.0173539	0.0268638	13	281	5	289	0.000307943
		BRCA2::TSC1	0.0340136	0.00680272	0.0272109	10	284	2	292	1.37725e-08
		APC::SMAD4	0.0408163	0.0135707	0.0272456	12	282	4	290	5.6375e-05
		MSH6::SMARCA4	0.037415	0.00902402	0.0283909	11	283	3	291	3.44136e-06
		ERBB2::NOTCH1	0.047619	0.0190893	0.0285298	14	280	6	288	0.000967428
		BRCA1::NOTCH1	0.0442177	0.0156185	0.0285992	13	281	5	289	0.000307943
		MSH6::NOTCH1	0.0442177	0.01504	0.0291777	13	281	4	290	5.87251e-06
		EGFR::NOTCH1	0.0408163	0.0115693	0.0292471	12	282	3	291	1.76173e-07
		BRCA2::KDR	0.0408163	0.00971817	0.0310982	12	282	3	291	1.76173e-07
		BRCA2::MSH6	0.0442177	0.0126336	0.0315841	13	281	4	290	5.87251e-06
		BRCA2::MLH1	0.0442177	0.00923226	0.0349854	13	281	3	291	6.50663e-09
		MLH1::MSH6	0.0408163	0.00571521	0.0351011	12	282	2	292	1.29125e-12
		APC::PIK3CA	0.0612245	0.0259614	0.0352631	18	276	8	286	0.000337542
		BRCA2::NOTCH1	0.0612245	0.0242954	0.0369291	18	276	7	287	2.57634e-05
		BRCA2::PIK3CA	0.0612245	0.02138	0.0398445	18	276	6	288	7.43098e-07
	Supplementary Table S5: Mutually exclusive and double genomic events in 294 cell lines (GSK set).
	In the potential space of double genomic events totaling 34191 co-events, we identified events that co-occurred less than expected by chance and those co-occurred more than expected by chance. These correspond to the left and right tails of the distribution in Fig.2, respectively. Events that co-occur less than expected by chance are mutually exclusive (observed freq=0; yellow), or partially excl…

## Sheet: supp Table S6
Drug name [primary drug targets]		GSK1139710 [IGF1R]					Paclitaxel [Tubulin]					Pazopanib (GW786034) [VEGFR]					Lapatinib (GSK572016) [ERBB1/2]					GSK1120212 [MEK]					GSK1070916 [AURKB]					GSK923295 [CENPE]					GSK690693 [AKT]					GSK1059615 [PI3K]					GSK461364 [PLK1]
Number resistant cell lines (R)		123					21					231					231					107					85					31					212					86					26
Number sensitive cell lines (S)		113					242					22					27					154					175					230					44					145					231
Total number of cell lines tested with drug		236					263					253					258					261					260					261					256					231					257
		Genomic single events	freq S / freq R	P-value			Genomic single events	freq S / freq R	P-value			Genomic single events	freq S / freq R	P-value			Genomic single events	freq S / freq R	P-value			Genomic single events	freq S / freq R	P-value			Genomic single events	freq S / freq R	P-value			Genomic single events	freq S / freq R	P-value			Genomic single events	freq S / freq R	P-value			Genomic single events	freq S / freq R	P-value			Genomic single events	freq S / freq R	P-value
		PTEN	0.476217	0.00877591			BRCA1	0.329752	0.0308102			PTEN	2.625	0.00666708			PTEN	0	0.00636868			RB1	0.389091	0.00236256			CDKN2A	1.81039	0.00121255			KRAS	0.445819	0.00854133			PTEN	1.98396	0.0197503			PIK3CA	2.66897	0.0185855			none
		CDKN2A	0.675618	0.0172983			CDKN2A(p14)	7.20248	0.00321563								MSH6	2.51634	0.0495			CDKN2A	1.61374	0.00457681			CDKN2A(p14)	1.97143	0.00192285								BRCA2	2.14141	0.0208356			FLT3	6.52414	0.00143206
Genomic single events		KRAS	1.69322	0.0494			CDKN2A	8.76446	0.000648476								SMAD4	2.67361	0.05			CDKN2A(p14)	1.66753	0.0105309			MLH1	8.74286	0.00898368								PIK3CA	2.15987	0.0140248
		NOTCH1	2.07804	0.0365442													ERBB2	4.27778	0.000523199			APC	1.92408	0.024379													TET2	2.2823	0.0346262
		FBXW7	4.35398	0.0142384																		KRAS	2.35165	0.0021256													ERBB2	3.01136	0.00529588
		IDH1	9.79646	0.00777451																		BRAF	2.93362	0.000905346													FBXW7	3.21212	0.0272946
		NTRK3	#DIV/0!/infinite	0.000510034
		Genomic double events	freq S / freq R	P-value	Total number of cell lines with coevent		Genomic double events	freq S / freq R	P-value	Total number of cell lines with coevent		Genomic double events	freq S / freq R	P-value	Total number of cell lines with coevent		Genomic double events	freq S / freq R	P-value	Total number of cell lines with coevent		Genomic double events	freq S / freq R	P-value	Total number of cell lines with coevent		Genomic double events	freq S / freq R	P-value	Total number of cell lines with coevent		Genomic double events	freq S / freq R	P-value	Total number of cell lines with coevent		Genomic double events	freq S / freq R	P-value	Total number of cell lines with coevent		Genomic double events	freq S / freq R	P-value	Total number of cell lines with coevent		Genomic double events	freq S / freq R	P-value
		EGFR::PTEN	0	0.00434852	6		BRCA1::RB1	0.0578512	0.00398848	5		ERBB2::TP53	0	0.0130746	23		CDKN2A::PTEN	0	0.0196892	25		MYC::RB1	0	0.0109467	5		BRCA1::ERBB2	0.0971429	5.72814e-05	6		CTNNB1::KDM6A	0.0449275	0.0056384	4		BRAF::CDKN2A	0	0.0493233	18		MAP2K4::SMAD4	0	0.0183723	4		BRAF::STK11	0.112554	0.05
		CDH1::PIK3CA	0	5.9104e-05	5		BRCA1::PIK3CA	0.0867769	0.00756331	6		SMAD4::TP53	0	0.0305642	18		CDKN2A(p14)::PTEN	0	0.0223715	21		ERBB2::PIK3CA	0.138961	0.0438723	6		KDM6A::PTEN	0.121429	0.00254613	5		BRCA1::RB1	0.0898551	0.012952	5		KRAS::MYC	0	0.0236411	10		EGFR::ERBB2	0.148276	0.00254789	5		CDKN2A::VHL	0.112554	0.05
		MLLT3::PTEN	0	5.9104e-05	5		IDH1::TP53	0.231405	0.040424	11		APC::PIK3CA	0	0.000123916	17		MAP2K4::TP53	0	0.0413366	15		EZH2::TP53	0.138961	0.0438723	6		KDM6A::RB1	0.121429	0.00254613	5		FGFR3::KDM6A	0.0898551	0.012952	5		KRAS::SMO	0	0.0236411	10		ERBB2::MSH6	0.237241	5.73492e-05	7		CTNNB1::KDM6A	0.112554	0.05
		CDKN2A::MLLT3	0.155499	0.000364365	8		APC::BRAF	0.260331	0.040424	12		APC::KRAS	0	0.00652457	17		PTEN::RB1	0	0.00378446	13		PIK3CA::PTEN	0.198516	0.0346478	9		MAP2K4::RB1	0.121429	0.00254613	5		BRAF::KRAS	0.134783	0.0413187	6		APC::KRAS	0.267677	0.00217102	19		EGFR::PTEN	0.296552	0.00254789	6		FGFR3::PIK3CA	0.112554	0.05
		CDKN2A(p14)::MLLT3	0.181416	5.15506e-07	7		BRCA1::TP53	0.282025	0.00211149	17		BRCA2::PIK3CA	0	3.52554e-05	16		BRAF::PTEN	0	0.0212817	13		PIK3CA::RB1	0.198516	0.0346478	9		FBXW7::KRAS	0.194286	5.72814e-05	7		BRCA1::PIK3CA	0.134783	0.023808	6		KRAS::NOTCH1	0.344156	0.00713357	15		MSH6::PTEN	0.296552	0.00254789	6		CDKN2A(p14)::MLLT3	0.281385	0.0331251
		BRAF::CDKN2A(p14)	0.251191	0.0195325	16		KDR::NF1	0.303719	1.82757e-09	9		BRCA2::NOTCH1	0	6.14506e-06	15		KRAS::NOTCH1	0.65812	0.0212817	14		CDKN2A::PIK3CA	0.260552	0.05	11		KDM6A::TP53	0.208163	0.0187096	10		ALK::KRAS	0.17971	0.0383041	7		APC::NOTCH1	0.370629	0.00374287	14		KRAS::SMAD4	0.355862	5.73492e-05	8		BRCA1::TP53	0.337662	0.00221772
		KDM6A::TP53	0.272124	0.0420186	10		BRCA1::BRCA2	0.347107	0.00367473	10		APC::NOTCH1	0	0.000935475	14		BRCA2::MLH1	1.55556	1.64061e-10	13		PTEN::RB1	0.308802	0.0433598	13		MAP2K4::TP53	0.485714	0.0404829	16		KRAS::MSH6	0.202174	0.00229154	10		ERBB2::TP53	2.5697	0.00278521	23		ERBB2::PTEN	0.355862	0.031839	8		KRAS::MLH1	0.450216	0.0436388
		CDKN2A(p14)::PTEN	0.30236	0.000255741	23		KRAS::MAP2K4	0.347107	0.043723	10		BRCA2::KRAS	0	0.00721459	14		APC::KRAS	1.60417	0.0415401	19		RB1::TP53	0.347403	0.00298131	30		BRAF::PTEN	0.485714	0.0187096	14		KDR::NF1	0.269565	5.41746e-07	9		PTEN::TP53	2.65	0.00437053	31		FBXW7::KRAS	0.444828	0.00254789	7		KRAS::STK11	0.506494	0.0116713
		PTEN::RB1	0.326549	4.283e-05	13		KRAS::MLH1	0.347107	0.043723	10		KRAS::NOTCH1	0	0.00721459	14		PDGFRA::TP53	1.71111	0.0415401	18		MLH1::TP53	0.434253	0.0415034	13		ERBB2::TP53	0.574026	0.00567723	24		NTRK3::TP53	0.314493	0.0420465	10		PIK3CA::TP53	2.83422	0.00165279	27		KRAS::MSH6	0.444828	0.00254789	7		BRCA2::MLH1	0.619048	3.33403e-06
		CDKN2A::PTEN	0.401025	0.00298467	26		BRCA2::KDR	0.390496	6.68395e-07	11		BRCA2::MSH6	0	1.69303e-07	12		MSH6::TP53	1.71111	0.0415401	18		PIK3CA::TP53	0.477679	0.0462866	27		APC::KRAS	0.667857	0.0404829	19		BRCA2::CTNNB1	0.314493	0.0200928	10		BRCA2::PIK3CA	2.89091	4.24109e-07	16		KRAS::STK11	0.444828	0.00254789	7		MSH6::TSC1	0.675325	5.4188e-07
		BRAF::PTEN	0.435398	0.00228839	14		APC::TP53	0.433884	0.00294359	36		APC::BRCA2	0	0.0130671	12		BRCA2::TP53	1.8599	0.0274863	28		BRCA2::TP53	0.602165	0.036634	28		CDKN2A::PTEN	1.7	0.0211045	27		NF1::TP53	0.336957	0.00229154	14		BRCA2::TP53	2.94444	0.000241763	29		APC::KRAS	0.593103	0.0187348	14		BRCA2::PIK3CA	1.68831	0.000196946
		BRCA2::EGFR	0.435398	5.9104e-05	7		BRCA2::MLH1	0.477273	3.35657e-06	13		MLH1::MSH6	0	1.2236e-23	11		BRCA2::KRAS	2.33333	0.0415401	14		BRCA2::NOTCH1	1.91071	3.09431e-06	15		SMAD4::TP53	1.82143	0.040024	19		BRCA2::KDR	0.35942	2.03325e-05	11		FBXW7::TP53	3.44156	0.029913	12		APC::PIK3CA	2.37241	0.00353319	10		APC::PIK3CA	1.80087	0.000551472
		BRCA2::MLH1	0.435398	5.9104e-05	7		FAM123B::MSH6	0.520661	5.43275e-07	7		BRCA2::KDR	0	1.64061e-10	11		NF1::TP53	2.33333	0.0415401	14		KRAS::NOTCH1	1.91071	0.00637328	15		CDKN2A::TP53	2.02381	0.0407925	62		KRAS::TP53	0.4343	0.00738883	38		NOTCH1::PTEN	3.44156	5.20459e-05	12		BRCA2::NOTCH1	2.66897	6.22055e-07	11		APC::KRAS	2.02597	0.00969774
Genomic double events		NOTCH1::PTEN	0.466498	0.0193826	10		FAM123B::SMARCA4	0.520661	5.43275e-07	7		APC::SMAD4	0	3.33403e-06	11		SMAD4::TP53	2.44444	0.00223454	18		CDKN2A::PTEN	2.08442	0.028506	24		CDKN2A(p14)::TP53	2.10476	0.0300596	48		BRCA2::MLH1	0.449275	1.33432e-08	13		BRCA2::RB1	3.85455	0.00240788	9		MLH1::MSH6	2.96552	5.97326e-05	6		MYC::TP53	#DIV/0!/infinite	0.0326705
		PTEN::TET2	0.544248	0.00434852	9		KDR::MLH1	0.520661	5.43275e-07	7		MSH6::NOTCH1	0	3.33403e-06	11		BRCA1::TP53	2.63248	0.00223454	17		APC::TP53	2.08442	0.0441702	36		BRCA2::NOTCH1	2.10476	5.30557e-06	16		BRCA2::KRAS	0.53913	0.0420465	15		ERBB2::NOTCH1	3.85455	0.00240788	9		FLT3::KDR	3.55862	5.23942e-07	7		BRCA2::NOTCH1	#DIV/0!/infinite	6.57651e-07
		BRCA2::PIK3CA	1.63274	0.00432004	10		MYC::TP53	0.578512	0.040424	23		BRCA2::FLT3	0	0.000414458	11		BRCA2::PIK3CA	2.85185	0.00223454	16		CDKN2A(p14)::PTEN	2.08442	0.0392902	20		APC::PIK3CA	2.26667	4.43274e-05	17		BRCA2::PIK3CA	0.584058	0.00378244	16		JAK2::TP53	3.85455	0.00240788	9		NOTCH1::SMARCA4	3.55862	0.00439759	7		MAP2K4::TP53	#DIV/0!/infinite	0.0413366
		ERBB2::NOTCH1	1.63274	0.00432004	10		APC::PIK3CA	0.650826	0.00215194	17		KRAS::STK11	0	0.000414458	11		MET::TP53	3.11111	0.00223454	15		KRAS::TP53	2.23882	0.0205125	38		BRCA2::KRAS	3.15714	0.0036372	15		MAP2K4::TP53	0.584058	0.0420465	16		PIK3CA::RB1	3.85455	0.00240788	9		FLT3::TP53	4.15172	0.0347471	16		MSH6::NOTCH1	#DIV/0!/infinite	1.69303e-07
		FLT3::PIK3CA	2.17699	0.00432004	9		CDKN2A::PTEN	2.16942	0.0441936	26		MSH6::SMARCA4	0	1.33516e-08	10		ERBB2::TP53	4.27778	1.0381e-05	24		BRAF::PTEN	2.31602	0.0230095	13		BRCA2::PIK3CA	3.4	4.23362e-07	16		APC::NOTCH1	1.75217	0.00378244	14		PTEN::TET2	3.85455	0.00240788	9		BRCA2::FLT3	4.74483	1.93548e-05	9		APC::SMAD4	#DIV/0!/infinite	5.45817e-05
		APC::NOTCH1	2.17699	0.00432004	9		CDKN2A::TP53	5.29339	0.040424	62		BRCA2::NF1	0	4.74278e-05	10		KRAS::SMAD4	5.13333	0.0402178	8		SMAD4::TP53	2.60552	0.0110291	19		KRAS::NOTCH1	3.4	0.000889092	16		SMAD4::TP53	#DIV/0!/infinite	0.0379312	19		CDKN2A(p14)::TET2	4.81818	0.0316635	8		BRCA2::PIK3CA	5.33793	6.22055e-07	10		NOTCH1::PTEN	#DIV/0!/infinite	0.0130671
		PDGFRA::TP53	2.39469	0.00605677	16		EGFR::NOTCH1	#DIV/0!/infinite	3.35657e-06	11		BRCA2::SMARCA4	0	4.74278e-05	10		BRCA2::MET	6.41667	0.0270271	7		BRAF::TP53	3.47403	0.0150541	24		BRCA2::MSH6	5.34286	1.54726e-10	12		CDKN2A::FLT3	#DIV/0!/infinite	0.0413187	15		ERBB2::PTEN	4.81818	0.00240788	8		MET::TP53	5.93103	0.0228671	11		BRCA2::KDR	#DIV/0!/infinite	1.64061e-10
		APC::KRAS	2.72124	4.20002e-05	14		BRCA2::FLT3	#DIV/0!/infinite	0.000416677	11		FLT3::PIK3CA	0	0.00247553	10		CDKN2A::NF1	6.41667	0.0415401	7		CDKN2A::KRAS	4.86364	0.00221916	24		BRCA2::MLH1	5.82857	1.1452e-12	13		BRAF::PTEN	#DIV/0!/infinite	0.0308343	14		RB1::TET2	4.81818	0.00240788	8		CDKN2A::FLT3	7.11724	0.0123564	13		NOTCH1::SMARCA4	#DIV/0!/infinite	3.33403e-06
		KRAS::NOTCH1	4.35398	0.00343515	10		ERBB2::NOTCH1	#DIV/0!/infinite	0.000416677	11		PTEN::RB1	1.90909	0.0386138	13		CTNNB1::MSH6	6.41667	0.0270271	7		APC::KRAS	5.90584	0.0062189	19		CDKN2A::FLT3	7.28571	0.0112943	16		APC::SMAD4	#DIV/0!/infinite	5.45458e-05	12		BRCA2::PTEN	9.63636	4.24109e-07	9		NOTCH1::TET2	#DIV/0!/infinite	0.00439759	6		BRCA2::FLT3	#DIV/0!/infinite	0.000414458
		FBXW7::TP53	4.89823	0.0109134	11		BRCA2::TSC1	#DIV/0!/infinite	1.34399e-08	10		APC::SOCS1	2.1	6.10575e-05	6		EXT1::TP53	6.41667	0.0415401	7		CDKN2A(p14)::KRAS	5.90584	0.0062189	19		BRCA2::CDKN2A	#DIV/0!/infinite	0.021173	15		NOTCH1::PTEN	#DIV/0!/infinite	0.0386025	11		PALB2::TP53	9.63636	4.24109e-07	9		FLT3::PIK3CA	#DIV/0!/infinite	6.22055e-07	9		APC::MYC	#DIV/0!/infinite	0.00667171
		CDH1::ERBB2	5.44248	5.87397e-05	6		FLT3::PIK3CA	#DIV/0!/infinite	0.00248547	10		CTNNB1::MSH2	2.625	0.00264261	5		MSH6::TSC1	6.41667	0.00264261	7		KRAS::MYC	6.25325	0.05	10		MLH1::TP53	#DIV/0!/infinite	0.0298907	14		FLT3::PIK3CA	#DIV/0!/infinite	0.00247458	10		BRCA2::FBXW7	9.63636	0.00888252	6		CDKN2A::MET	#DIV/0!/infinite	0.0196131	7		EGFR::NOTCH1	#DIV/0!/infinite	1.33516e-08
		CDKN2A(p14)::FBXW7	5.44248	0.0323268	6		NF1::TET2	#DIV/0!/infinite	2.04169e-05	8		CDKN2A::PTEN	3.70588	0.00301231	23		CDH1::ERBB2	8.55556	0.0166089	6		APC::MYC	6.94805	0.0299726	11		MLH1::MSH6	#DIV/0!/infinite	2.69144e-28	12		EGFR::NOTCH1	#DIV/0!/infinite	6.64679e-07	9		FLT3::PTEN	9.63636	0.00240788	6		BRCA2::MET	#DIV/0!/infinite	5.97326e-05	5		MSH6::SMARCA4	#DIV/0!/infinite	1.33516e-08
		FBXW7::KRAS	6.53097	5.10638e-07	7		EXT1::MYC	#DIV/0!/infinite	1.82757e-09	7		FGFR2::TP53	3.9375	0.0406517	11		CTNNB1::TSC1	8.55556	0.0450333	6		KRAS::STK11	6.94805	0.0299726	11		BRCA2::CDKN2A(p14)	#DIV/0!/infinite	0.0404829	11		ERBB2::NOTCH1	#DIV/0!/infinite	0.000488623	9		CDH1::ERBB2	19.2727	0.0033901	5		CDH1::ERBB2	#DIV/0!/infinite	5.97326e-05	5		BRCA1::BRCA2	#DIV/0!/infinite	4.74278e-05
		IDH1::TP53	7.61947	0.0192486	8		MSH2::SMARCA4	#DIV/0!/infinite	1.82757e-09	7		CDKN2A(p14)::MLLT3	4.2	0.0331251	7		FLT3::MET	8.55556	0.0166089	6		APC::SMAD4	7.64286	0.030934	12		KRAS::PIK3CA	#DIV/0!/infinite	0.0332457	10		NOTCH1::PDGFRA	#DIV/0!/infinite	0.00366357	8		ERBB2::TET2	19.2727	0.0033901	5		FLT3::PDGFRA	#DIV/0!/infinite	5.97326e-05	5		BRCA2::NF1	#DIV/0!/infinite	4.74278e-05
		NOTCH1::PDGFRA	7.61947	1.67314e-09	8		MSH6::TSC1	#DIV/0!/infinite	1.82757e-09	7		CDKN2A(p14)::PTEN	4.84615	3.09344e-07	19		APC::FBXW7	12.8333	0.00893236	5		APC::BRAF	#DIV/0!/infinite	0.00179386	12		MLH1::NOTCH1	#DIV/0!/infinite	6.4153e-07	9		RB1::TET2	#DIV/0!/infinite	0.0436307	8		FBXW7::PTEN	19.2727	0.0033901	5		MET::NOTCH1	#DIV/0!/infinite	5.97326e-05	5		BRCA2::SMARCA4	#DIV/0!/infinite	4.74278e-05
		NTRK3::TP53	#DIV/0!/infinite	0.0192486	7		CTNNB1::TSC1	#DIV/0!/infinite	5.43275e-07	6		CDKN2A(p14)::NOTCH1	5.25	0.0305642	6		ERBB2::MYC	12.8333	0.00893236	5		CTNNB1::KRAS	#DIV/0!/infinite	0.0226678	8		MLH1::PIK3CA	#DIV/0!/infinite	6.4153e-07	9		EXT1::MYC	#DIV/0!/infinite	1.82024e-09	7		FLT3::MSH6	19.2727	0.0033901	5		MLH1::PIK3CA	#DIV/0!/infinite	5.97326e-05	5		FLT3::PIK3CA	#DIV/0!/infinite	0.00247553
		APC::FBXW7	#DIV/0!/infinite	5.87397e-05	5		STK11::TSC1	#DIV/0!/infinite	5.43275e-07	6		MLLT3::PTEN	7	0.0450333	5		EXT1::NBS1	25.6667	0.00384373	4		FLT3::NOTCH1	#DIV/0!/infinite	0.0226678	8		MSH6::PIK3CA	#DIV/0!/infinite	0.000475518	9		MSH2::SMARCA4	#DIV/0!/infinite	1.82024e-09	7		BRCA2::PALB2	#DIV/0!/infinite	0.000123276	5		NF1::TET2	#DIV/0!/infinite	5.97326e-05	5		KRAS::MYC	#DIV/0!/infinite	0.0237798
		Genomic triple events	freq S / freq R	P-value	Total number of cell lines with coevent		Genomic triple events	freq S / freq R	P-value	Total number of cell lines with coevent		Genomic triple events	freq S / freq R	P-value	Total number of cell lines with coevent		Genomic triple events	freq S / freq R	P-value	Total number of cell lines with coevent		Genomic triple events	freq S / freq R	P-value	Total number of cell lines with coevent		Genomic triple events	freq S / freq R	P-value	Total number of cell lines with coevent		Genomic triple events	freq S / freq R	P-value	Total number of cell lines with coevent		Genomic triple events	freq S / freq R	P-value	Total number of cell lines with coevent		Genomic triple events	freq S / freq R	P-value	Total number of cell lines with coevent		Genomic triple events	freq S / freq R	P-value
		BRAF::CDKN2A(p14)::PTEN	0	0.0301059	6		BRCA1::PIK3CA::TP53	0.0867769	0.00756331	6		CDKN2A(p14)::PTEN::TP53	5.25	0.0341371	9		BRCA2::FLT3::TP53	4.27778	0.05	9		CDKN2A(p14)::FLT3::NRAS	0	0.0273136	4		APC::KRAS::MYC	0.121429	0.0406427	5		BRCA1::PIK3CA::TP53	0.134783	0.023808	6		CDKN2A::PTEN::TP53	2.89091	0.0379943	16		EGFR::ERBB2::PTEN	0	0.0183723	4		BRAF::BRCA2::KRAS	0.112554	0.05
		EGFR::PTEN::TP53	0	0.0301059	6		ALK::BRCA2::KIT	0.0867769	0.033114	4		CDKN2A(p14)::MLLT3::PTEN	10.5	0.0389907	4		BRCA2::RB1::TP53	5.13333	0.0402178	8		CDKN2A(p14)::FLT3::TRIM33	0	0.0273136	4		BRCA1::ERBB2::TP53	0.121429	0.0406427	5		BRCA2::KRAS::MLH1	0.17971	0.0383041	7		CDKN2A(p14)::PTEN::TP53	3.44156	0.0371304	12		MAP2K4::SMAD4::TP53	0	0.0183723	4		BRCA1::RB1::TP53	0.112554	0.05
		PTEN::RB1::TP53	0.136062	0.0370047	9		ALK::BRCA2::MLH1	0.0867769	0.033114	4		CDKN2A::CHIC2::PDGFRA	10.5	0.0389907	4		BRCA2::CTNNB1::MSH6	8.55556	0.0166089	6		CDKN2A(p14)::NRAS::TRIM33	0	0.0273136	4		KDM6A::RB1::TP53	0.121429	0.0406427	5		KRAS::MSH6::TP53	0.17971	0.0383041	7		BRCA2::FLT3::TP53	3.85455	0.0498517	9		CDKN2A::MET::TP53	#DIV/0!/infinite	0.0479081	7		CDKN2A(p14)::MLLT3::PTEN	0.112554	0.05
		KRAS::NOTCH1::TP53	4.35398	0.05	10		ALK::BRCA2::SMO	0.0867769	0.033114	4		CDKN2A::CHIC2::TP53	10.5	0.0389907	4		BRCA2::CTNNB1::TSC1	8.55556	0.0166089	6		CDKN2A::FLT3::NRAS	0	0.0273136	4		FBXW7::KRAS::TP53	0.194286	0.0395434	7		KDR::NF1::TP53	0.224638	0.05	8		PIK3CA::RB1::TP53	3.85455	0.0498517	9		EGFR::ERBB2::TP53	0.148276	0.0653149	5		CDKN2A::MLLT3::PTEN	0.168831	0.081433
		FBXW7::KRAS::TP53	6.53097	0.05	7		ALK::KIT::KRAS	0.0867769	0.033114	4		CDKN2A::FLT3::PDGFRA	10.5	0.0389907	4		BRCA2::FLT3::MET	8.55556	0.0166089	6		CDKN2A::FLT3::TRIM33	0	0.0273136	4		BRCA2::CDKN2A::TP53	#DIV/0!/infinite	0.0102888	12		ALK::BRCA2::KIT	0.134783	0.0704517	4		PTEN::RB1::TP53	3.85455	0.0498517	9		ERBB2::MSH6::NOTCH1	0.148276	0.0653149	5		KDM6A::RB1::TP53	0.168831	0.081433
		CDKN2A::MLLT3::PTEN	0	0.060971	5		ALK::KIT::MLH1	0.0867769	0.033114	4		CHIC2::KIT::PDGFRA	10.5	0.0389907	4		BRCA2::MET::TP53	8.55556	0.0166089	6		CDKN2A::NRAS::TRIM33	0	0.0273136	4		CDKN2A::FLT3::TP53	#DIV/0!/infinite	0.0332457	10		ALK::BRCA2::MLH1	0.134783	0.0704517	4		NOTCH1::PTEN::TP53	4.01515	0.0248499	11		KRAS::MSH6::TP53	0.148276	0.0653149	5
		NOTCH1::PDGFRA::TP53	5.44248	0.106814	6		ALK::KIT::SMO	0.0867769	0.033114	4		CHIC2::KIT::TP53	10.5	0.0389907	4		BRCA2::MSH6::TSC1	8.55556	0.0166089	6		EGFR::PIK3CA::TP53	0	0.0273136	4		BRCA2::MLH1::MSH6	#DIV/0!/infinite	0.0329144	9		ALK::BRCA2::SMO	0.134783	0.0704517	4		BRCA2::PIK3CA::TP53	4.81818	0.0155555	10		ERBB2::MSH6::TP53	0.237241	0.105136	7
							ALK::KRAS::SMO	0.0867769	0.033114	4		KIT::PDGFRA::TP53	10.5	0.0389907	4		CDKN2A::NF1::TP53	8.55556	0.0166089	6		FLT3::NRAS::TRIM33	0	0.0273136	4		BRCA2::MLH1::PIK3CA	#DIV/0!/infinite	0.0329144	9		ALK::KIT::KRAS	0.134783	0.0704517	4		BRCA2::CDKN2A(p14)::TP53	4.81818	0.0316635	8		ERBB2::PTEN::TP53	0.237241	0.105136	7
							ALK::MLH1::SMO	0.0867769	0.033114	4		CDKN2A(p14)::FLT3::TP53	7	0.0615613	5		APC::FBXW7::KRAS	8.55556	0.05	4		PIK3CA::PTEN::RB1	0	0.0273136	4		BRCA2::MLH1::TP53	#DIV/0!/infinite	0.0329144	9		ALK::KIT::MLH1	0.134783	0.0704517	4		BRCA2::RB1::TP53	4.81818	0.0316635	8		CDKN2A(p14)::FLT3::PIK3CA	#DIV/0!/infinite	0.0867379	6
							APC::BRCA1::PIK3CA	0.0867769	0.033114	4		FLT3::PDGFRA::TP53	7	0.0615613	5		APC::FBXW7::TP53	8.55556	0.05	4		PIK3CA::PTEN::TP53	0.138961	0.0438723	6		MLH1::MSH6::TP53	#DIV/0!/infinite	0.0329144	9		ALK::KIT::SMO	0.134783	0.0704517	4		RB1::TET2::TP53	6.42424	0.0181098	7		CDKN2A::FLT3::PIK3CA	#DIV/0!/infinite	0.0867379	6
							APC::IDH1::SMO	0.0867769	0.033114	4							BRAF::BRCA2::KRAS	8.55556	0.05	4		PIK3CA::RB1::TP53	0.198516	0.0346478	9		BRCA2::CDKN2A(p14)::TP53	#DIV/0!/infinite	0.05	8							BRCA2::PTEN::TP53	9.63636	0.00105835	9
							APC::IDH1::TP53	0.0867769	0.033114	4							BRAF::BRCA2::SMO	8.55556	0.05	4		APC::KRAS::TP53	4.86364	0.0177406	16		BRCA2::CDKN2A::KRAS	#DIV/0!/infinite	0.05	8							BRCA1::BRCA2::PTEN	14.4545	0.0168398	4
							APC::MET::TP53	0.0867769	0.033114	4							BRAF::IGK::MET	8.55556	0.05	4		APC::MYC::TP53	6.25325	0.05	10		BRCA2::KRAS::NOTCH1	#DIV/0!/infinite	0.05	8							BRCA2::FBXW7::TSC1	14.4545	0.0168398	4
							BRCA1::BRCA2::PIK3R1	0.0867769	0.033114	4							BRAF::RB1::TP53	8.55556	0.05	4		APC::SMAD4::TP53	6.25325	0.05	10		BRCA2::MSH6::PIK3CA	#DIV/0!/infinite	0.05	8							BRCA2::MSH2::PTEN	14.4545	0.0168398	4
Genomic triple events							BRCA1::KDR::PIK3R1	0.0867769	0.033114	4							BRCA1::PDGFRA::TP53	8.55556	0.05	4		APC::BRAF::TP53	#DIV/0!/infinite	0.00624854	10		BRCA2::MSH6::SMARCA4	#DIV/0!/infinite	0.05	8							BRCA2::PIK3CA::RB1	14.4545	0.0168398	4
							BRCA1::RB1::TP53	0.0867769	0.033114	4							BRCA2::MSH6::SETD2	8.55556	0.05	4							CDKN2A::KRAS::NOTCH1	#DIV/0!/infinite	0.05	8							ERBB2::FLT3::PTEN	14.4545	0.0168398	4
							BRCA2::KIT::MLH1	0.0867769	0.033114	4							BRCA2::MSH6::STK11	8.55556	0.05	4							KRAS::MLH1::MSH6	#DIV/0!/infinite	0.05	8							FLT3::KDR::TP53	14.4545	0.0168398	4
							BRCA2::KIT::SMO	0.0867769	0.033114	4							BRCA2::PIK3CA::SETD2	8.55556	0.05	4							MLH1::NOTCH1::TP53	#DIV/0!/infinite	0.05	8							FLT3::MLH1::MSH6	14.4545	0.0168398	4
							EZH2::KRAS::TP53	0.0867769	0.033114	4							BRCA2::PIK3CA::TSC1	8.55556	0.05	4																	FBXW7::PTEN::TP53	19.2727	0.0033901	5
							IDH1::KDR::NF1	0.0867769	0.033114	4							BRCA2::SMARCA4::TSC1	8.55556	0.05	4																	FLT3::PTEN::TP53	19.2727	0.0033901	5
							IDH1::KDR::SMARCA4	0.0867769	0.033114	4							CDH1::ERBB2::TP53	8.55556	0.05	4																	BRCA2::PALB2::TP53	#DIV/0!/infinite	0.000123276	5
							IDH1::KDR::TP53	0.0867769	0.033114	4							CDH1::MSH2::TP53	8.55556	0.05	4																	BRCA2::FBXW7::TP53	#DIV/0!/infinite	0.00077664	4
							IDH1::NF1::SMARCA4	0.0867769	0.033114	4							CDH1::NF2::TP53	8.55556	0.05	4																	BRCA2::PALB2::PIK3CA	#DIV/0!/infinite	0.00077664	4
							IDH1::NF1::TP53	0.0867769	0.033114	4							CDKN2A(p14)::ERBB2::TP53	8.55556	0.05	4																	BRCA2::PALB2::RB1	#DIV/0!/infinite	0.00077664	4
							IDH1::SMO::TP53	0.0867769	0.033114	4							CDKN2A(p14)::FLT3::SMO	8.55556	0.05	4																	FBXW7::PALB2::TP53	#DIV/0!/infinite	0.00077664	4
							KIT::KRAS::MLH1	0.0867769	0.033114	4							CDKN2A(p14)::IGK::MET	8.55556	0.05	4																	FLT3::MSH6::TP53	#DIV/0!/infinite	0.00077664	4
							KIT::KRAS::SMO	0.0867769	0.033114	4							CDKN2A(p14)::NF1::TP53	8.55556	0.05	4																	FLT3::PALB2::TP53	#DIV/0!/infinite	0.00077664	4
							KIT::MLH1::SMO	0.0867769	0.033114	4							CTNNB1::MSH6::TSC1	12.8333	0.00893236	5																	PALB2::PIK3CA::TP53	#DIV/0!/infinite/infinite	0.00077664	4
							ALK::BRCA2::KRAS	0.130165	0.05	5							ERBB2::MYC::TP53	12.8333	0.00893236	5																	PALB2::PTEN::TP53	#DIV/0!/infinite	0.00077664	4
							ALK::KRAS::MLH1	0.130165	0.05	5							FLT3::MET::TP53	12.8333	0.00893236	5																	PALB2::RB1::TP53	#DIV/0!/infinite	0.00077664	4
Supplementary Table S6: Genomic co-events significantly associated with response to 37 targeted drugs in 310 cell lines (GSK set and training set).
The top 30 significant single events, double and triple genomic co-events associated with response to 37 targeted drugs are represented here. The frequency of the event in sensitive vs resistant lines is represented by a ratio (freq S/freq R). Events with freqS/freqR less than or more than 1.5 fold change around unity (i.e. <=0.67 or >=1.5) were identified: Events with S/R ratio <0.67 are associa…
[truncated: 109 more columns]

## Sheet: supp Table S7
	Erlotinib [EGFR]
		training set					test set
	N resistant cell lines (R)	120							182
	N sensitive cell lines (S)	19							34
	Total cell lines tested with drug	139							216
	Genomic single events	freq S / freq R	P-value			Genomic single events	freq S / freq R	P-value
	none
	Genomic double events	freq S / freq R	P-value	Total number of cell lines with coevent		Genomic double events	freq S / freq R	P-value	Total number of cell lines with coevent			coevents significant in test set
	MLH1::MSH6	0	9.46973e-16	9		MLH1::MSH6	#DIV0!/infinite	0.157407	1			n/total	%
	BRCA1::NOTCH1	0	1.88204e-05	8		#N/A	#N/A	#N/A	#N/A		P<= 0.05	4/30	13.3333
	ERBB2::NOTCH1	0	0.00346091	8		ERBB2::NOTCH1	0	1	1		P<= 0.10	7/30	23.3333
	PTEN::RB1	0	0.00346091	8		PTEN::RB1	0	3.20311e-06	11
	BRAF::PIK3CA	0	0.0419324	8		BRAF::PIK3CA	#DIV0!/infinite	0.0807233	1
	KRAS::SMARCA4	0	0.0419324	8		KRAS::SMARCA4	5.35294	0.117637	4
	APC::SMAD4	0	0.000363343	7		APC::SMAD4	0	0.155012	4
	SMARCA4::SMO	0	5.14127e-07	6		SMARCA4::SMO	3.56863	0.176937	5
	IGK::NOTCH1	0	0.00434046	6		IGK::NOTCH1	5.35294	0.290655	2
	NOTCH1::PDGFRA	0	0.00434046	6		NOTCH1::PDGFRA	#DIV0!/infinite	0.0241602	2
	SMARCA4::STK11	0	0.00434046	6		SMARCA4::STK11	5.35294	0.117637	4
	BRCA1::SMARCA4	0	5.90009e-05	5		BRCA1::SMARCA4	0	0.315978	2
	BRCA1::STK11	0	5.90009e-05	5		BRCA1::STK11	#DIV0!/infinite	0.157407	1
	BRCA2::IDH1	0	5.90009e-05	5		#N/A	#N/A	#N/A	#N/A
	CDH1::CTNNB1	0	5.90009e-05	5		#N/A	#N/A	#N/A	#N/A
	CTNNB1::MLH1	0	5.90009e-05	5		#N/A	#N/A	#N/A	#N/A
	MLH1::SMO	0	5.90009e-05	5		MLH1::SMO	0	0.00262735	4
	ALK::SMO	0	0.00259038	4		ALK::SMO	1.33824	0.155012	5
	DICER1::PIK3CA	0	0.00259038	4		DICER1::PIK3CA	0	0.0449078	3
	FLT3::KDR	0	0.00259038	4		FLT3::KDR	#DIV0!/infinite	0.157407	1
	KRAS::STK11	0.631579	0.0223621	11		KRAS::STK11	1.78431	0.498594	4
	KRAS::SMO	1.57895	0.0419324	10		KRAS::SMO	0	0.0807233	6
	CDKN2A::TP53	2.17786	0.0247364	39		CDKN2A::TP53	1.63562	0.0897804	47
	CDKN2A::KRAS	2.52632	0.0422609	21		CDKN2A::KRAS	1.78431	0.288621	16
	CDKN2A(p14)::TP53	2.58373	0.013946	31		CDKN2a(p14)::TP53	1.78431	0.00778042	36
	CDKN2A(p14)::KRAS	3.44498	0.0139587	17		CDKN2a(p14)::KRAS	3.05882	0.0752105	11
	CDKN2A::ERBB2	4.73684	0.05	7		CDKN2A::ERBB2	0	0.310088	5
	CDKN2A(p14)::ERBB2	6.31579	0.033546	6		CDKN2a(p14)::ERBB2	0	0.310088	2
	BRAF::CDKN2A	6.31579	0.0125412	8		BRAF::CDKN2A	0.356863	0.370215	16
	BRAF::CDKN2A(p14)	12.6316	0.00324034	6		BRAF::CDKN2a(p14)	0	0.219879	11
	Genomic triple events	freq S / freq R	P-value	Total number of cell lines with coevent		Genomic triple events	freq S / freq R	P-value	Total number of cell lines with coevent
	CDKN2A::KRAS::TP53	4.73684	0.00445323	14		CDKN2A::KRAS::TP53	4.01471	0.0799168	7
	BRAF::CDKN2A::TP53	6.31579	0.033546	6		BRAF::CDKN2A::TP53	0.892157	1	7
	CDKN2A(p14)::KRAS::TP53	7.57895	0.000897494	11		CDKN2A(p14)::KRAS::TP53	5.35294	0.05	6
	CDKN2A::ERBB2::TP53	9.47368	0.0183932	5		CDKN2A::ERBB2::TP53	0	1	2
	BRAF::CDKN2A(p14)::TP53	18.9474	0.0080687	4		BRAF::CDKN2A(p14)::TP53	0	1	4
	CDKN2A(p14)::ERBB2::TP53	18.9474	0.0080687	4		CDKN2A(p14)::ERBB2::TP53	0	1	1
	AKAP9::CDK6::MET	6.31579	0.0900571	4		AKAP9::CDK6::MET	0	1	2
	AKAP9::CDK6::TP53	6.31579	0.0900571	4		AKAP9::CDK6::TP53	0	1	3
	AKAP9::MET::TP53	6.31579	0.0900571	4		AKAP9::MET::TP53	0	1	2
	APC::BRCA2::PIK3CA	6.31579	0.0900571	4		APC::BRCA2::PIK3CA	5.35294	0.290655	2
	AZ628 [B-Raf]
		training set					test set
	N resistant cell lines (R)	121							176
	N sensitive cell lines (S)	16							39
	Total cell lines tested with drug	137							215
	Genomic single events	freq S / freq R	P-value			Genomic single events	freq S / freq R	P-value
	PIK3CA	0	0.041992			PIK3CA	0.188034	0.05
	BRAF	3.78125	0.00348164			BRAF	7.28994	2.44481e-10
	NRAS	3.78125	0.0364			NRAS	9.02564	0.00138512
	MLLT3	5.67188	0.0345523			MLLT3	no power	1
	MET	6.30208	0.00349083			MET	no power	1
	Genomic double events	freq S / freq R	P-value	Total number of cell lines with coevent		Genomic double events	freq S / freq R	P-value	Total number of cell lines with coevent			coevents significant in test set
	APC::PIK3CA	0	0.00138744	12		APC::PIK3CA	0	0.0806367	6			n/total	%
	KRAS::NOTCH1	0	0.05	12		KRAS::NOTCH1	1.12821	1	5		P<=0.05	6/30	20
	BRCA2::PIK3CA	0	0.000371807	11		BRCA2::PIK3CA	1.12821	0.154934	5		P<=0.10	8/30	26.6667
	KRAS::STK11	0	0.00613456	11		KRAS::STK11	0	0.311026	4
	MLH1::MSH6	0	9.4913e-16	9		MLH1::MSH6	0	1	1
	BRCA2::MLH1	0	6.00151e-07	9		BRCA2::MLH1	0	0.315932	2
	NOTCH1::SMARCA4	0	0.000451726	9		NOTCH1::SMARCA4	0	0.00444622	6
	BRCA1::NOTCH1	0	1.88458e-05	8		#N/A	#N/A	#N/A	#N/A
	BRCA2::MSH6	0	1.88458e-05	8		BRCA2::MSH6	2.25641	0.315932	3
	FLT3::PIK3CA	0	0.00346435	8		FLT3::PIK3CA	0	0.0448876	3
	MSH6::NOTCH1	0	0.00346435	8		MSH6::NOTCH1	0	1	1
	MSH6::PIK3CA	0	0.00346435	8		MSH6::PIK3CA	1.50427	0.0448876	4
	PTEN::RB1	0	0.00346435	8		PTEN::RB1	0	3.18247e-06	11
	BRAF::PIK3CA	0	0.0419616	8		BRAF::PIK3CA	0	0.244153	1
	ERBB2::NOTCH1	0	0.0419616	8		ERBB2::NOTCH1	0	1	1
	KRAS::SMARCA4	0	0.0419616	8		KRAS::SMARCA4	0	0.311026	4
	BRCA2::CTNNB1	0	0.000363689	7		#N/A	#N/A	#N/A	#N/A
	BRCA2::SMARCA4	0	0.000363689	7		BRCA2::SMARCA4	0	1	2
	SMARCA4::SMO	0	5.14594e-07	6		SMARCA4::SMO	0	0.0328856	5
	SMAD4::TP53	2.26875	0.0388671	13		SMAD4::TP53	0.644689	0.467859	8
	APC::SMAD4	3.025	0.0324298	7		APC::SMAD4	1.50427	0.476986	4
	BRAF::TP53	3.78125	0.0168544	15		BRAF::TP53	10.1538	3.77415e-05	13
	BRAF::CDKN2A	4.5375	0.05	8		BRAF::CDKN2A	4.51282	0.00251977	16
	IGK::MET	5.04167	0.0446097	5		IGK::MET	0	0.315932	2
	APC::BRAF	5.67188	0.0345523	7		APC::BRAF	9.02564	0.0854407	3
	CDKN2A::MLLT3	5.67188	0.0345523	7		CDKN2A::MLLT3	0	0.315932	2
	MET::TP53	7.5625	0.00671352	8		MET::TP53	0.902564	0.247216	12
	CDKN2A(p14)::MLLT3	7.5625	0.0212957	6		CDKN2A(p14)::MLLT3	0	1	2
	MLLT3::TP53	7.5625	0.0212957	6		MLLT3::TP53	0	0.315932	2
	BRAF::MET	11.3438	0.0114844	5		BRAF::MET	4.51282	0.151351	4
	Genomic triple events	freq S / freq R	P-value	Total number of cell lines with coevent		Genomic triple events	freq S / freq R	P-value	Total number of cell lines with coevent
	APC::BRAF::TP53	5.67188	0.0345523	7		APC::BRAF::TP53	#DIV0!/infinite	0.0322104	2
	CDKN2A::MLLT3::TP53	7.5625	0.0212957	6		CDKN2A::MLLT3::TP53	0	1	2
	BRAF::MET::TP53	11.3438	0.0114844	5		BRAF::MET::TP53	9.02564	0.0854407	3
	CDKN2A(p14)::MLLT3::TP53	11.3438	0.0114844	5		CDKN2A(p14)::MLLT3::TP53	0	1	2
	BRAF::SMAD4::TP53	5.04167	0.103992	5		BRAF::SMAD4::TP53	#DIV0!/infinite	0.181395	1
	IGK::MET::TP53	5.04167	0.103992	5		IGK::MET::TP53	0	1	2
	APC::BRAF::SMAD4	7.5625	0.0669887	4		#N/A	#N/A	#N/A	#N/A
	Sunitinib [PDGFR FLT2 c-KIT VEGFR2]
		training set					test set
	N resistant cell lines (R)	133							202
	N sensitive cell lines (S)	6							14
	Total cell lines tested with drug	139							216
	Genomic single events	freq S / freq R	P-value			Genomic single events	freq S / freq R	P-value
	PDGFRA	4.92593	0.0184			PDGFRA	no power	0.49591
	Genomic double events	freq S / freq R	P-value	Total number of cell lines with coevent		Genomic double events	freq S / freq R	P-value	Total number of cell lines with coevent			coevents significant in test set
	APC::PIK3CA	0	0.00141756	12		APC::PIK3CA	7.21429	0.05	6			n/total	%
	BRCA2::PIK3CA	0	0.000379637	11		BRCA2::PIK3CA	3.60714	0.155239	5		P<= 0.05	4/15	26.6667
	MLH1::MSH6	0	6.12009e-07	9		MLH1::MSH6	0	1	1		P<= 0.10	5/15	33.3333
	NOTCH1::SMARCA4	0	0.000458594	9		NOTCH1::SMARCA4	0	0.0809749	6
	BRCA2::MSH6	0	1.91219e-05	8		BRCA2::MSH6	0	0.0449664	3
	BRCA1::NOTCH1	0	0.00350177	8		#N/A	#N/A	#N/A	#N/A
	FLT3::PIK3CA	0	0.00350177	8		FLT3::PIK3CA	0	0.0449664	3
	MSH6::NOTCH1	0	0.00350177	8		MSH6::NOTCH1	0	1	1
	MSH6::PIK3CA	0	0.00350177	8		MSH6::PIK3CA	0	0.00263446	4
	PTEN::RB1	0	0.00350177	8		PTEN::RB1	0	3.26368e-06	11
	BRCA2::SMARCA4	0	0.000367451	7		BRCA2::SMARCA4	14.4286	0.125711	2
	KRAS::STK11	2.21667	0.0226479	11		KRAS::STK11	0	1	4
	BRCA2::MLH1	2.46296	6.12009e-07	10		BRCA2::MLH1	0	0.31611	2
	BRCA2::CTNNB1	3.69444	0.0043728	7		#N/A	#N/A	#N/A	#N/A
	IGK::MET	5.54167	0.00260096	5		IGK::MET	0	0.31611	2
	Genomic triple events	freq S / freq R	P-value	Total number of cell lines with coevent		Genomic triple events	freq S / freq R	P-value	Total number of cell lines with coevent
	none
	PHA665752 [c-MET Ron]
		training set					test set
	N resistant cell lines (R)	133							205
	N sensitive cell lines (S)	6							11
	Total cell lines tested with drug	139							216
	Genomic single events	freq S / freq R	P-value			Genomic single events	freq S / freq R	P-value
	MET	7.38889	0.00861999			MET	4.3007	0.038327
	CDK6	14.7778	0.0147414			CDK6	no power	1
	AKAP9	22.1667	0.00902151			AKAP9	no power	1
	Genomic double events	freq S / freq R	P-value	Total number of cell lines with coevent		Genomic double events	freq S / freq R	P-value	Total number of cell lines with coevent			coevents significant in test set
	APC::PIK3CA	0	0.00141756	12		APC::PIK3CA	3.72727	0.271963	6			n/total	%
	BRCA2::PIK3CA	0	0.000379637	11		BRCA2::PIK3CA	0	0.0330279	5		P<= 0.05	1/15	6.66667
	KRAS::STK11	0	0.00623448	11		KRAS::STK11	0	1	4		P<= 0.10	1/15	6.66667
	BRCA2::KRAS	0	0.0367164	11		BRCA2::KRAS	0	1	3
	BRCA2::MLH1	0	1.19897e-08	10		BRCA2::MLH1	0	0.316128	2
	CDKN2A::TP53	2.53333	0.05	39		CDKN2A::TP53	0	0.117942	47
	IGK::MET	5.54167	0.00260096	5		IGK::MET	0	0.316128	2
	MET::TP53	6.33333	0.0490046	9		MET::TP53	1.69421	0.279261	12
	CDKN2A::MET	7.38889	0.038885	8		CDKN2A::MET	3.72727	0.271963	6
	NRAS::RB1	7.38889	0.0446899	4		NRAS::RB1	9.31818	0.145771	3
	AKAP9::CDK6	22.1667	0.00902151	4		AKAP9::CDK6	0	1	3
	AKAP9::MET	22.1667	0.00902151	4		AKAP9::MET	0	1	2
	AKAP9::TP53	22.1667	0.00902151	4		AKAP9::TP53	0	0.0449742	3
	CDK6::MET	22.1667	0.00902151	4		CDK6::MET	0	1	2
	CDK6::TP53	22.1667	0.00902151	4		CDK6::TP53	0	0.0449742	3
	Genomic triple events	freq S / freq R	P-value	Total number of cell lines with coevent		Genomic triple events	freq S / freq R	P-value	Total number of cell lines with coevent
	CDKN2A::MET::TP53	11.0833	0.0216779	6		CDKN2A::MET::TP53	0	1	4
	AKAP9::CDK6::MET	22.1667	0.00902151	4		AKAP9::CDK6::MET	0	1	2
	AKAP9::CDK6::TP53	22.1667	0.00902151	4		AKAP9::CDK6::TP53	0	1	3
	AKAP9::MET::TP53	22.1667	0.00902151	4		AKAP9::MET::TP53	0	1	2
	CDK6::MET::TP53	22.1667	0.00902151	4		CDK6::MET::TP53	0	1	2
	Sorafenib [B-Raf c-Kit FLT3 PDGFRb]
		training set					test set
	N resistant cell lines (R)	105							155
	N sensitive cell lines (S)	32							60
	Total cell lines tested with drug	137							215
	Genomic single events	freq S / freq R	P-value			Genomic single events	freq S / freq R	P-value
	ERBB2	0.164062	0.026787			ERBB2	no power	1
	PIK3CA	0.252404	0.0241012			PIK3CA	2.38462	0.0302369
	APC	0.273438	0.0399617			APC	1.76754	0.090652
	KRAS	0.336538	0.00880839			KRAS	0.890805	0.844516
	TP53	0.592448	0.00647046			TP53	0.99359	1
	WT1	#DIV/0!/infinite	0.0118315			#N/A	#N/A	#N/A
	Genomic double events	freq S / freq R	P-value	Total number of cell lines with coevent		Genomic double events	freq S / freq R	P-value	Total number of cell lines with coevent			coevents significant in test set
	APC::TP53	0	0.00376796	21		APC::TP53	1.50694	0.120507	19			n/total	%
	ERBB2::TP53	0	0.0122989	17		ERBB2::TP53	0.430556	0.472021	7		P<= 0.05	2/30	6.66667
	APC::PIK3CA	0	4.53391e-05	12		APC::PIK3CA	2.58333	0.0437083	6		P<= 0.10	2/30	6.66667
	NOTCH1::SMARCA4	0	5.80566e-07	9		NOTCH1::SMARCA4	0.516667	0.0327496	6
	ERBB2::NOTCH1	0	0.00340168	8		ERBB2::NOTCH1	0	1	1
	KRAS::MYC	0	0.0414281	8		KRAS::MYC	0	0.313244	1
	KRAS::SMARCA4	0	0.0414281	8		KRAS::SMARCA4	0	0.313244	4
	APC::SMAD4	0	0.000357398	7		APC::SMAD4	0.861111	0.476642	4
	APC::BRAF	0	0.0191234	7		APC::BRAF	1.29167	0.310985	3
	KIT::TP53	0	0.0191234	7		KIT::TP53	1.29167	1	3
	APC::MSH6	0	0.00429346	6		APC::MSH6	1.29167	0.315745	3
	KRAS::TP53	0.121528	0.0048378	28		KRAS::TP53	0.688889	0.599151	19
	CDKN2A::KRAS	0.164062	0.026787	21		CDKN2A::KRAS	0.861111	0.640429	16
	NOTCH1::TP53	0.182292	0.045198	19		NOTCH1::TP53	1.29167	0.236137	15
	SMAD4::TP53	0.273438	0.05	13		SMAD4::TP53	0.369048	0.44776	8
	KRAS::NOTCH1	0.298295	0.0355369	12		KRAS::NOTCH1	1.72222	0.313244	5
	KRAS::SMO	0.410156	0.0414281	9		KRAS::SMO	1.29167	0.313244	6
	MAP2K4::TP53	0.410156	0.0414281	9		MAP2K4::TP53	0	0.313244	3
	BRCA1::NOTCH1	0.46875	0.000357398	8		#N/A	#N/A	#N/A	#N/A
	FLT3::PIK3CA	0.46875	0.000357398	8		FLT3::PIK3CA	5.16667	0.188918	3
	MSH6::NOTCH1	0.46875	0.000357398	8		MSH6::NOTCH1	0	1	1
	MLH1::PIK3CA	0.546875	0.00429346	7		MLH1::PIK3CA	0	0.0448047	3
	MLH1::MSH6	1.64062	5.06113e-07	9		MLH1::MSH6	0	1	1
	BRCA2::MLH1	1.64062	0.00429346	9		BRCA2::MLH1	2.58333	0.4812	2
	PTEN::RB1	1.96875	0.0421535	8		PTEN::RB1	0.258333	1.2431e-08	11
	BRCA2::CTNNB1	4.375	0.05	7		#N/A	#N/A	#N/A	#N/A
	CDKN2A::CTNNB1	9.84375	0.0396443	4		CDKN2A::CTNNB1	0	0.313244	1
	CDKN2A::IDH1	9.84375	0.0396443	4		CDKN2A::IDH1	0	1	1
	CDH1::CTNNB1	13.125	0.0106465	5		#N/A	#N/A	#N/A	#N/A
	BRCA2::CDH1	#DIV/0!/infinite	0.00256055	4		BRCA2::CDH1	5.16667	0.188918	3
	Genomic triple events	freq S / freq R	P-value	Total number of cell lines with coevent		Genomic triple events	freq S / freq R	P-value	Total number of cell lines with coevent
	CDKN2A::KRAS::TP53	0	0.0397813	14		CDKN2A::KRAS::TP53	1.03333	1	7
	BRCA2::CDH1::CTNNB1	#DIV/0!/infinite	0.00256055	4		#N/A	#N/A	#N/A	#N/A
	CDKN2A(p14)::KRAS::TP53	0	0.0670321	11		CDKN2A(p14)::KRAS::TP53	1.29167	0.672209	6
	KRAS::NOTCH1::TP53	0	0.0670321	11		KRAS::NOTCH1::TP53	2.58333	0.4812	2
	BRCA2::CTNNB1::MLH1	4.92188	0.0831411	5		#N/A	#N/A	#N/A	#N/A
	HKI272 [EGFR HER2]
		training set					test set
	N resistant cell lines (R)	109							174
	N sensitive cell lines (S)	30							42
	Total cell lines tested with drug	139							216
	Genomic single events	freq S / freq R	P-value			Genomic single events	freq S / freq R	P-value
	PTEN	0.157971	0.0267262			PTEN	0.345238	0.120898
	APC	0.302778	0.05			APC	1.16	0.808683
	NOTCH1	0.302778	0.05			NOTCH1	1.38095	0.425293
	BRCA2	2.2359	0.0459			BRCA2	no power	0.535826
	CDH1	3.63333	0.0071824			CDH1	no power	0.690954
	NF2	7.26667	0.0197594			NF2	no power	0.62392
	Genomic double events	freq S / freq R	P-value	Total number of cell lines with coevent		Genomic double events	freq S / freq R	P-value	Total number of cell lines with coevent			coevents significant in test set
	BRCA1::NOTCH1	0	1.85131e-05	8		#N/A	#N/A	#N/A	#N/A			n/total	%
	MSH6::NOTCH1	0	1.85131e-05	8		MSH6::NOTCH1	0	1	1		P<= 0.05	5/30	16.6667
	ERBB2::NOTCH1	0	0.00341901	8		ERBB2::NOTCH1	0	1	1		P<= 0.10	5/30	16.6667
	MSH6::PIK3CA	0	0.00341901	8		MSH6::PIK3CA	1.38095	0.0448806	4
	APC::SMAD4	0	0.000359136	7		APC::SMAD4	0	0.154907	4
	MLH1::SMO	0	5.85758e-05	5		MLH1::SMO	0	0.00262404	4
	APC::TP53	0.181667	0.0453493	21		APC::TP53	1.91209	0.0722667	19
	SMAD4::TP53	0.302778	0.05	13		SMAD4::TP53	2.48571	0.187689	8
	APC::PIK3CA	0.330303	0.000362411	12		APC::PIK3CA	0.828571	0.244106	6
	MLH1::MSH6	0.454167	2.03109e-12	9		MLH1::MSH6	0	1	1
	BRCA2::MSH6	0.519048	0.000359136	8		BRCA2::MSH6	0	0.0448806	3
	BRAF::PIK3CA	0.519048	0.0191883	8		BRAF::PIK3CA	0	0.244106	1
	PTEN::RB1	0.519048	0.0191883	8		PTEN::RB1	0	3.1753e-06	11
	ERBB2::TP53	2.54333	0.05	17		ERBB2::TP53	3.10714	0.0429451	7
	RB1::TP53	2.82593	0.0458881	16		RB1::TP53	1.09023	0.0126972	24
	BRCA2::TP53	3.11429	0.0346951	13		BRCA2::TP53	0.920635	0.440346	11
	BRCA2::CDKN2A	3.63333	0.0383257	10		BRCA2::CDKN2A	0	0.31148	6
	KRAS::MYC	3.63333	0.00227864	8		KRAS::MYC	0	0.31148	1
	CDKN2A::SMARCA4	5.45	0.0419324	5		CDKN2A::SMARCA4	1.38095	0.304463	8
	CDKN2A::NF1	5.45	0.0419324	5		CDKN2A::NF1	1.18367	0.687938	9
	CDKN2A::PDGFRA	5.45	0.0419324	5		CDKN2A::PDGFRA	1.03571	0.560302	5
	MSH2::TP53	5.45	0.0419324	5		MSH2::TP53	0	0.31148	4
	NF2::TP53	5.45	0.0419324	5		NF2::TP53	2.7619	0.250309	5
	CDKN2A::MYC	7.26667	0.0197594	6		CDKN2A::MYC	1.65714	0.31148	7
	CDH1::TP53	7.26667	0.00335049	9		CDH1::TP53	1.03571	1	5
	BRCA2::CDH1	10.9	0.0315577	4		BRCA2::CDH1	0	0.0448806	3
	CDKN2A::FLCN	10.9	0.0315577	4		CDKN2A::FLCN	0	0.31148	2
	KDR::STK11	10.9	0.0315577	4		KDR::STK11	2.07143	0.00262404	6
	TP53::TSC1	10.9	0.0315577	4		TP53::TSC1	1.38095	0.31148	8
	CDH1::CTNNB1	14.5333	0.00778377	5		#N/A	#N/A	#N/A	#N/A
	Genomic triple events	freq S / freq R	P-value	Total number of cell lines with coevent		Genomic triple events	freq S / freq R	P-value	Total number of cell lines with coevent
	BRCA2::CDKN2A::TP53	4.84444	0.0390285	7		BRCA2::CDKN2A::TP53	0	0.585697	5
	BRCA2::CDH1::CTNNB1	10.9	0.0315577	4		#N/A	#N/A	#N/A	#N/A
	BRCA2::CDKN2A(p14)::FLT3	10.9	0.0315577	4		BRCA2::CDKN2A(p14)::FLT3	0	1	1
	CDKN2A(p14)::ERBB2::TP53	10.9	0.0315577	4		CDKN2A(p14)::ERBB2::TP53	#DIV0!/infinite	0.194444	1
	CDKN2A::KRAS::MYC	#DIV/0!/infinite	0.0018403	4		CDKN2A::KRAS::MYC	0	1	1
	BRCA2::CDKN2A::FLT3	5.45	0.0672185	5		BRCA2::CDKN2A::FLT3	0	1	1
	CDKN2A::ERBB2::TP53	5.45	0.0672185	5		CDKN2A::ERBB2::TP53	#DIV0!/infinite	0.0370801	2
	CDKN2A::NF1::TP53	5.45	0.0672185	5		CDKN2A::NF1::TP53	1.65714	0.62392	7
	CDKN2A::PDGFRA::TP53	5.45	0.0672185	5		CDKN2A::PDGFRA::TP53	1.38095	0.581752	4
	MK0457 [AURK FLT3]
		training set					test set
	N resistant cell lines (R)	112							174
	N sensitive cell lines (S)	25							41
	Total cell lines tested with drug	137							215
	Genomic single events	freq S / freq R	P-value			Genomic single events	freq S / freq R	P-value
	TP53	0.530526	0.0054212			TP53	1.21254	0.297832
	CTNNB1	3.92	0.00703531			CTNNB1	no power	0.321504
	CCND3	13.44	0.0192433			CCND3	no power	1
	Genomic double events	freq S / freq R	P-value	Total number of cell lines with coevent		Genomic double events	freq S / freq R	P-value	Total number of cell lines with coevent			coevents significant in test set
	NOTCH1::TP53	0	0.0239481	19		NOTCH1::TP53	1.06098	0.468445	15			n/total	%
	PIK3CA::TP53	0	0.0417635	17		PIK3CA::TP53	1.69756	0.147052	14		P<= 0.05	4/30	13.3333
	BRCA1::NOTCH1	0	1.86025e-05	8		#N/A	#N/A	#N/A	#N/A		P<= 0.10	4/30	13.3333
	ERBB2::NOTCH1	0	0.00343122	8		ERBB2::NOTCH1	0	1	1
	BRAF::PIK3CA	0	0.0416801	8		BRAF::PIK3CA	0	0.244106	1
	APC::TP53	0.224	0.038924	21		APC::TP53	1.51568	0.230367	19
	APC::PIK3CA	0.407273	0.000364932	12		APC::PIK3CA	2.12195	0.311336	6
	MLH1::MSH6	0.56	2.04382e-12	9		MLH1::MSH6	0	1	1
	BRCA2::MLH1	0.56	1.86025e-05	9		BRCA2::MLH1	0	0.315916	2
	NOTCH1::SMARCA4	0.56	1.86025e-05	9		NOTCH1::SMARCA4	0.84878	0.0328741	6
	BRCA2::PIK3CA	1.68	0.00343122	11		BRCA2::PIK3CA	16.9756	0.00502862	5
	BRCA2::KRAS	1.92	0.0412268	10		BRCA2::KRAS	2.12195	0.471686	3
	SMARCA4::SMO	2.24	0.00258267	6		SMARCA4::SMO	0	0.0328741	5
	CDKN2A::FLT3	2.98667	0.00219965	10		CDKN2A::FLT3	4.2439	0.165165	4
	CDKN2A(p14)::KRAS	3.136	0.0162562	17		CDKN2a(p14)::KRAS	1.59146	0.442573	11
	BRCA2::CDKN2A(p14)	3.36	0.0412268	7		BRCA2::CDKN2a(p14)	0.84878	0.612963	6
	CDKN2A::STK11	4.48	0.0412268	6		CDKN2A::STK11	0.471545	0.468445	10
	IGK::KRAS	4.48	0.0412268	6		IGK::KRAS	1.41463	0.476957	4
	CTNNB1::PIK3CA	4.48	0.0412268	6		CTNNB1::PIK3CA	4.2439	0.345751	2
	CDKN2A::SMO	5.6	0.010425	9		CDKN2A::SMO	1.21254	0.682124	9
	KRAS::SMO	5.6	0.010425	9		KRAS::SMO	2.12195	0.311336	6
	CDKN2A(p14)::FLT3	5.97333	0.0210254	7		CDKN2a(p14)::FLT3	#DIV0!/infinite	0.0356444	2
	CTNNB1::KRAS	5.97333	0.0210254	7		CTNNB1::KRAS	4.2439	0.345751	2
	CDKN2A(p14)::STK11	6.72	0.0422059	5		CDKN2a(p14)::STK11	0	0.173405	8
	CDKN2A::MYC	8.96	0.0103134	6		CDKN2A::MYC	4.2439	0.0428832	6
	FLT3::KRAS	8.96	0.0103134	6		FLT3::KRAS	0	1	1
	CDKN2A(p14)::SMO	11.2	0.00227936	7		CDKN2a(p14)::SMO	4.2439	0.165165	4
	CDKN2A::CTNNB1	13.44	0.0192433	4		CDKN2A::CTNNB1	0	0.476957	1
	FLT3::SMO	13.44	0.0192433	4		FLT3::SMO	#DIV0!/infinite	0.190698	1
	CDKN2A(p14)::MYC	17.92	0.00393485	5		CDKN2a(p14)::MYC	#DIV0!/infinite	0.00652644	3
	Genomic triple events	freq S / freq R	P-value	Total number of cell lines with coevent		Genomic triple events	freq S / freq R	P-value	Total number of cell lines with coevent
	BRCA2::CDKN2A::KRAS	4.48	0.0740984	6		BRCA2::CDKN2A::KRAS	0	1	1
	BRCA2::CDKN2A::FLT3	6.72	0.0422059	5		BRCA2::CDKN2A::FLT3	#DIV0!/infinite	0.190698	1
	BRCA2::CDKN2A(p14)::FLT3	13.44	0.0192433	4		BRCA2::CDKN2A(p14)::FLT3	#DIV0!/infinite	0.190698	1
	BRCA2::CDKN2A(p14)::KRAS	13.44	0.0192433	4		BRCA2::CDKN2A(p14)::KRAS	0	1	1
	BRCA2::FLT3::KRAS	13.44	0.0192433	4		BRCA2::FLT3::KRAS	0	1	1
	CDKN2A(p14)::KRAS::STK11	13.44	0.0192433	4		CDKN2A(p14)::KRAS::STK11	0	1	1
	CDKN2A(p14)::MYC::TP53	13.44	0.0192433	4		CDKN2A(p14)::MYC::TP53	#DIV0!/infinite	0.00652644	3
	CDKN2A::FLT3::SMO	13.44	0.0192433	4		CDKN2A::FLT3::SMO	#DIV0!/infinite	0.190698	1
	CDKN2A::KRAS::STK11	13.44	0.0192433	4		CDKN2A::KRAS::STK11	0	1	1
	CDKN2A::MYC::TP53	13.44	0.0192433	4		CDKN2A::MYC::TP53	12.7317	0.0225963	4
	CDKN2A::FLT3::KRAS	17.92	0.00393485	5		#N/A	#N/A	#N/A	#N/A
	CDKN2A::KRAS::SMO	22.4	0.000745596	6		CDKN2A::KRAS::SMO	0	1	2
	CDKN2A(p14)::KRAS::SMO	#DIV/0!/infinite	0.000142224	5		CDKN2A(p14)::KRAS::SMO	0	1	1
	CDKN2A(p14)::FLT3::KRAS	#DIV/0!/infinite	0.000900749	4		#N/A	#N/A	#N/A	#N/A
	Imatinib [Bcr-Abl c-Kit PDGFR]
		training set					test set
	N resistant cell lines (R)	136							209
	N sensitive cell lines (S)	1							6
	Total cell lines tested with drug	137							215
	Genomic single events	freq S / freq R	P-value			Genomic single events	freq S / freq R	P-value
	no power
	Genomic double events	freq S / freq R	P-value	Total number of cell lines with coevent		Genomic double events	freq S / freq R	P-value	Total number of cell lines with coevent
	no power
	Genomic triple events	freq S / freq R	P-value	Total number of cell lines with coevent		Genomic triple events	freq S / freq R	P-value	Total number of cell lines with coevent
	no power
	NVPTAE684 [ALK]
		training set					test set
	N resistant cell lines (R)	125							191
	N sensitive cell lines (S)	12							24
	Total cell lines tested with drug	137							215
	Genomic single events	freq S / freq R	P-value			Genomic single events	freq S / freq R	P-value
	MYC	2.97619	0.05			MYC	no power	0.67696
	Genomic double events	freq S / freq R	P-value	Total number of cell lines with coevent		Genomic double events	freq S / freq R	P-value	Total number of cell lines with coevent			coevents significant in test set
	KRAS::NOTCH1	0	0.05	12		KRAS::NOTCH1	5.30556	0.0969853	5			n/total	%
	BRCA2::PIK3CA	0	0.000374571	11		BRCA2::PIK3CA	0	0.0329646	5		P<= 0.05	5/30	16.6667
	KRAS::STK11	0	0.0061699	11		KRAS::STK11	7.95833	0.0624393	4		P<= 0.10	6/30	20
	BRCA2::MLH1	0	6.04334e-07	9		BRCA2::MLH1	0	0.316041	2
	NOTCH1::SMARCA4	0	0.000454153	9		NOTCH1::SMARCA4	0	0.080843	6
	KRAS::SMO	0	0.011054	9		KRAS::SMO	3.97917	0.135644	6
	BRCA1::NOTCH1	0	1.89433e-05	8		#N/A	#N/A	#N/A	#N/A
	BRCA2::MSH6	0	1.89433e-05	8		BRCA2::MSH6	0	0.0449357	3
	FLT3::PIK3CA	0	0.0034776	8		FLT3::PIK3CA	0	0.0449357	3
	MSH6::NOTCH1	0	0.0034776	8		MSH6::NOTCH1	0	1	1
	MSH6::PIK3CA	0	0.0034776	8		MSH6::PIK3CA	2.65278	0.0449357	4
	BRAF::PIK3CA	0	0.0420738	8		BRAF::PIK3CA	0	0.12953	1
	ERBB2::NOTCH1	0	0.0420738	8		ERBB2::NOTCH1	0	1	1
	KRAS::SMARCA4	0	0.0420738	8		KRAS::SMARCA4	0	0.307014	4
	BRCA2::CTNNB1	0	0.00036502	7		#N/A	#N/A	#N/A	#N/A
	BRCA2::SMARCA4	0	0.00036502	7		BRCA2::SMARCA4	0	1	2
	BRCA2::NOTCH1	0	0.0194068	7		BRCA2::NOTCH1	0	0.477184	1
	CDKN2A::MLLT3	0	0.0194068	7		CDKN2A::MLLT3	0	0.316041	2
	MLH1::PIK3CA	0	0.0194068	7		MLH1::PIK3CA	0	0.0449357	3
	SMARCA4::SMO	0	5.1639e-07	6		SMARCA4::SMO	5.30556	0.0969853	5
	BRCA2::FLT3	0	0.00435368	6		BRCA2::FLT3	0	1	2
	PIK3CA::TSC1	0	5.917e-05	5		PIK3CA::TSC1	0	0.0449357	3
	MYC::TP53	2.60417	0.0367139	15		MYC::TP53	1.76852	0.307014	11
	IGK::MET	2.60417	0.00259471	5		IGK::MET	0	0.316041	2
	APC::IDH1	3.47222	0.0446382	4		#N/A	#N/A	#N/A	#N/A
	FLT3::KDR	3.47222	0.0446382	4		FLT3::KDR	0	1	1
	FLT3::MLH1	3.47222	0.0446382	4		FLT3::MLH1	0	1	2
	IDH1::SMO	3.47222	0.0446382	4		#N/A	#N/A	#N/A	#N/A
	KDR::MLH1	3.47222	0.0446382	4		KDR::MLH1	0	0.0449357	3
	KDR::MSH6	3.47222	0.0446382	4		#N/A	#N/A	#N/A	#N/A
	Genomic triple events	freq S / freq R	P-value	Total number of cell lines with coevent		Genomic triple events	freq S / freq R	P-value	Total number of cell lines with coevent
	APC::MYC::TP53	5.20833	0.0868132	6		APC::MYC::TP53	0	1	3
	PD173074 [FGFR VEGFR2]
		training set					test set
	N resistant cell lines (R)	125							187
	N sensitive cell lines (S)	12							28
	Total cell lines tested with drug	137							215
	Genomic single events	freq S / freq R	P-value			Genomic single events	freq S / freq R	P-value
	KRAS	0	0.0180666			KRAS	0.763265	0.792978
	TP53	0.514403	0.05			TP53	1.70847	0.00192414
	Genomic double events	freq S / freq R	P-value	Total number of cell lines with coevent		Genomic double events	freq S / freq R	P-value	Total number of cell lines with coevent			coevents significant in test set
	KRAS::NOTCH1	0	0.05	12		KRAS::NOTCH1	4.45238	0.127639	5			n/total	%
	KRAS::STK11	0	0.0061699	11		KRAS::STK11	0	0.308512	4		P<= 0.05	2/30	6.66667
	MLH1::MSH6	0	9.57454e-16	9		MLH1::MSH6	0	1	1		P<= 0.10	2/30	6.66667
	NOTCH1::SMARCA4	0	0.000454153	9		NOTCH1::SMARCA4	1.33571	0.244393	6
	KRAS::SMO	0	0.011054	9		KRAS::SMO	3.33929	0.176253	6
	BRCA1::NOTCH1	0	1.89433e-05	8		#N/A	#N/A	#N/A	#N/A
	BRCA2::MSH6	0	1.89433e-05	8		BRCA2::MSH6	3.33929	0.316013	3
	MSH6::NOTCH1	0	0.0034776	8		MSH6::NOTCH1	0	1	1
	MSH6::PIK3CA	0	0.0034776	8		MSH6::PIK3CA	6.67857	0.0832513	4
	BRAF::PIK3CA	0	0.0420738	8		BRAF::PIK3CA	0	0.244393	1
	ERBB2::NOTCH1	0	0.0420738	8		ERBB2::NOTCH1	0	1	1
	KRAS::SMARCA4	0	0.0420738	8		KRAS::SMARCA4	0	0.308512	4
	APC::SMAD4	0	0.00036502	7		APC::SMAD4	0	0.155074	4
	BRCA2::SMARCA4	0	0.00036502	7		BRCA2::SMARCA4	0	1	2
	SMARCA4::SMO	0	5.1639e-07	6		SMARCA4::SMO	1.66964	0.155074	5
	CDKN2A(p14)::MLLT3	0	0.00435368	6		CDKN2a(p14)::MLLT3	0	1	2
	CTNNB1::MSH6	0	0.00435368	6		CTNNB1::MSH6	0	1	1
	IGK::NOTCH1	0	0.00435368	6		IGK::NOTCH1	0	1	2
	MLH1::NOTCH1	0	0.00435368	6		MLH1::NOTCH1	0	0.0449236	3
	MSH6::SMARCA4	0	0.00435368	6		MSH6::SMARCA4	3.33929	0.316013	3
	SMARCA4::STK11	0	0.00435368	6		SMARCA4::STK11	2.22619	0.430129	4
	PIK3CA::TSC1	0	5.917e-05	5		PIK3CA::TSC1	0	0.0449236	3
	BRCA2::TSC1	0	5.917e-05	5		BRCA2::TSC1	0	1	1
	IGK::MET	0	5.917e-05	5		IGK::MET	0	0.316013	2
	BRCA2::MLH1	2.97619	0.00036502	9		BRCA2::MLH1	0	0.316013	2
	BRCA2::NF1	3.47222	0.0446382	4		BRCA2::NF1	0	1	1
	CDH1::TET2	3.47222	0.0446382	4		CDH1::TET2	0	1	2
	FLT3::MLH1	3.47222	0.0446382	4		FLT3::MLH1	0	1	2
	MLH1::NF1	3.47222	0.0446382	4		MLH1::NF1	0	0.316013	2
	MLH1::SMO	3.47222	0.0446382	4		MLH1::SMO	0	0.00262927	4
	Genomic triple events	freq S / freq R	P-value	Total number of cell lines with coevent		Genomic triple events	freq S / freq R	P-value	Total number of cell lines with coevent
	BRCA2::MLH1::TP53	5.20833	0.0868132	6		#N/A	#N/A	#N/A	#N/A
	PF2341066 [c-MET ALK]
		training set					test set
	N resistant cell lines (R)	133							208
	N sensitive cell lines (S)	4							7
	Total cell lines tested with drug	137							215
	Genomic single events	freq S / freq R	P-value			Genomic single events	freq S / freq R	P-value
	IGK	5.54167	0.05			IGK	no power	1
	Genomic double events	freq S / freq R	P-value	Total number of cell lines with coevent		Genomic double events	freq S / freq R	P-value	Total number of cell lines with coevent			coevents significant in test set
	APC::PIK3CA	0	0.00141756	12		APC::PIK3CA	0	0.312612	6			n/total	%
	BRCA2::PIK3CA	0	0.000379637	11		BRCA2::PIK3CA	0	0.0330403	5		P<= 0.05	4/15	26.6667
	KRAS::STK11	0	0.00623448	11		KRAS::STK11	0	1	4		P<= 0.10	5/15	33.3333
	BRCA2::MLH1	0	6.12009e-07	9		BRCA2::MLH1	0	0.316145	2
	MLH1::MSH6	0	6.12009e-07	9		MLH1::MSH6	0	1	1
	NOTCH1::SMARCA4	0	0.000458594	9		NOTCH1::SMARCA4	0	0.0810409	6
	BRCA2::MSH6	0	1.91219e-05	8		BRCA2::MSH6	0	0.0449818	3
	BRCA1::NOTCH1	0	0.00350177	8		#N/A	#N/A	#N/A	#N/A
	FLT3::PIK3CA	0	0.00350177	8		FLT3::PIK3CA	0	0.0449818	3
	MSH6::NOTCH1	0	0.00350177	8		MSH6::NOTCH1	0	1	1
	MSH6::PIK3CA	0	0.00350177	8		MSH6::PIK3CA	0	0.00263634	4
	PTEN::RB1	0	0.00350177	8		PTEN::RB1	2.97143	4.68286e-05	11
	CDKN2A::TP53	2.85	0.0209213	38		CDKN2A::TP53	0.645963	0.73419	47
	CDKN2A(p14)::TP53	3.5625	0.0361677	31		CDKN2a(p14)::TP53	0.84898	0.0988524	36
	IGK::MET	8.3125	0.00260096	5		IGK::MET	0	0.316145	2
	Genomic triple events	freq S / freq R	P-value	Total number of cell lines with coevent		Genomic triple events	freq S / freq R	P-value	Total number of cell lines with coevent
	none
	AZD05030 [Src]
		training set					test set
	N resistant cell lines (R)	116							167
	N sensitive cell lines (S)	21							48
	Total cell lines tested with drug	137							215
	Genomic single events	freq S / freq R	P-value			Genomic single events	freq S / freq R	P-value
	none
	Genomic double events	freq S / freq R	P-value	Total number of cell lines with coevent		Genomic double events	freq S / freq R	P-value	Total number of cell lines with coevent			coevents significant in test set
	SMAD4::TP53	0	0.019311	13		SMAD4::TP53	0.497024	0.470101	8			n/total	%
	BRCA1::NOTCH1	0	1.8715e-05	8		#N/A	#N/A	#N/A	#N/A		P<= 0.05	2/30	6.66667
	BRCA2::MSH6	0	1.8715e-05	8		BRCA2::MSH6	1.73958	0.315858	3		P<= 0.10	3/30	10
	ERBB2::NOTCH1	0	0.00344655	8		ERBB2::NOTCH1	0	1	1
	MSH6::NOTCH1	0	0.00344655	8		MSH6::NOTCH1	0	1	1
	MSH6::PIK3CA	0	0.00344655	8		MSH6::PIK3CA	3.47917	0.216226	4
	NOTCH1::PIK3CA	0	0.0418105	8		NOTCH1::PIK3CA	0	0.312217	2
	APC::SMAD4	0	0.000361902	7		APC::SMAD4	0	0.154806	4
	BRCA2::NOTCH1	0	0.0192912	7		BRCA2::NOTCH1	0	1	1
	CTNNB1::MSH6	0	5.12182e-07	6		CTNNB1::MSH6	#DIV0!/infinite	0.223256	1
	MSH6::SMARCA4	0	5.12182e-07	6		MSH6::SMARCA4	0	0.0448546	3
	IGK::NOTCH1	0	0.00432909	6		IGK::NOTCH1	3.47917	0.397479	2
	MLH1::NOTCH1	0	0.00432909	6		MLH1::NOTCH1	0	0.0448546	3
	NOTCH1::PDGFRA	0	0.00432909	6		NOTCH1::PDGFRA	3.47917	0.397479	2
	BRCA1::SMARCA4	0	5.88554e-05	5		BRCA1::SMARCA4	3.47917	0.397479	2
	BRCA1::STK11	0	5.88554e-05	5		BRCA1::STK11	#DIV0!/infinite	0.223256	1
	BRCA2::IDH1	0	5.88554e-05	5		#N/A	#N/A	#N/A	#N/A
	APC::PIK3CA	0.502165	0.000368108	12		APC::PIK3CA	0	0.0804951	6
	KRAS::STK11	0.552381	0.0222616	11		KRAS::STK11	0	0.312217	4
	BRCA2::PIK3CA	2.07143	0.00344655	11		BRCA2::PIK3CA	0.869792	0.154806	5
	CDKN2A::FLT3	2.36735	0.040424	10		CDKN2A::FLT3	1.15972	0.476849	4
	MLH1::TP53	2.36735	0.040424	10		MLH1::TP53	0.579861	0.649784	7
	SMO::TP53	2.7619	0.040424	9		SMO::TP53	0.267628	0.170443	14
	CDH1::CTNNB1	3.68254	0.0445714	5		#N/A	#N/A	#N/A	#N/A
	CDKN2A::ERBB2	4.14286	0.040424	7		CDKN2A::ERBB2	2.31944	0.310384	5
	FLT3::TP53	5.52381	0.0193604	8		FLT3::TP53	1.73958	0.533258	3
	CDKN2A(p14)::ERBB2	5.52381	0.0461687	6		CDKN2a(p14)::ERBB2	3.47917	0.243933	2
	CDKN2A(p14)::MLLT3	5.52381	0.0461687	6		CDKN2a(p14)::MLLT3	0	1	2
	MLLT3::TP53	5.52381	0.0461687	6		MLLT3::TP53	0	0.315858	2
	BRCA2::ERBB2	16.5714	0.0114117	4		BRCA2::ERBB2	0	1	1
	Genomic triple events	freq S / freq R	P-value	Total number of cell lines with coevent		Genomic triple events	freq S / freq R	P-value	Total number of cell lines with coevent
	BRCA2::PIK3CA::TP53	5.52381	0.0461687	6		BRCA2::PIK3CA::TP53	1.73958	0.533258	3
	CDKN2A::MLLT3::TP53	5.52381	0.0461687	6		CDKN2A::MLLT3::TP53	0	1	2
	CDKN2A(p14)::MLLT3::TP53	8.28571	0.0256599	5		CDKN2A(p14)::MLLT3::TP53	0	1	2
	CDKN2A::ERBB2::TP53	8.28571	0.0256599	5		CDKN2A::ERBB2::TP53	#DIV0!/infinite	0.0490328	2
	CDKN2A::FLT3::TP53	8.28571	0.0256599	5		CDKN2A::FLT3::TP53	1.73958	0.533258	3
	CDKN2A(p14)::ERBB2::TP53	16.5714	0.0114117	4		CDKN2A(p14)::ERBB2::TP53	#DIV0!/infinite	0.223256	1
	CL387 [EGFR]
		training set					test set
	N resistant cell lines (R)	52							84
	N sensitive cell lines (S)	13							32
	Total cell lines tested with drug	65							116
	Genomic single events	freq S / freq R	P-value			Genomic single events	freq S / freq R	P-value
	MYC	3.2	0.0482			MYC	no power	1
	ERBB2	4.8	0.00553453			ERBB2	no power	0.492626
	AKT2	#DIV/0!/infinite/infinite	0.0375			AKT2	no power	0.477361
	RARA	#DIV/0!/infinite/infinite	0.0375			RARA	no power	1
	Genomic double events	freq S / freq R	P-value	Total number of cell lines with coevent		Genomic double events	freq S / freq R	P-value	Total number of cell lines with coevent			coevents significant in test set
	BRCA2::MLH1	0	4.44637e-07	6		BRCA2::MLH1	0	1	2			n/total	%
	BRCA1::NOTCH1	0	5.36738e-05	5		#N/A	#N/A	#N/A	#N/A		P<= 0.05	1/30	3.33333
	MLH1::MSH6	0	5.36738e-05	5		MLH1::MSH6	0	1	1		P<= 0.10	1/30	3.33333
	ALK::SMO	0	0.00245146	4		ALK::SMO	0	0.314413	2
	BRAF::SMAD4	0	0.00245146	4		BRAF::SMAD4	#DIV0!/infinite	0.275862	1
	BRCA2::MSH6	0	0.00245146	4		BRCA2::MSH6	0	1	2
	MSH6::PIK3CA	0	0.00245146	4		MSH6::PIK3CA	0	1	1
	KRAS::NOTCH1	0.5	0.037373	9		KRAS::NOTCH1	0	0.309629	2
	BRCA2::KRAS	2	0.037373	9		BRCA2::KRAS	0	0.309629	2
	KRAS::SMO	2	0.037373	9		KRAS::SMO	1.3125	1	3
	KRAS::STK11	2	0.037373	9		KRAS::STK11	0.875	1	4
	CDKN2A::KRAS	2.4	0.0482861	16		CDKN2A::KRAS	0.21875	0.108809	13
	CDKN2A::SMO	2.4	0.037373	8		CDKN2A::SMO	0.525	0.239639	6
	CDKN2A(p14)::KRAS	2.5	0.021104	13		CDKN2a(p14)::KRAS	0.375	0.356373	8
	MSH6::TP53	3	0.037373	7		MSH6::TP53	0	0.309629	3
	MYC::TP53	3	0.037373	7		MYC::TP53	1.3125	0.465209	9
	CDKN2A::FLT3	3	0.037373	7		CDKN2A::FLT3	0	0.309629	3
	RB1::TP53	3	0.037373	7		RB1::TP53	1.75	0.00230368	10
	CDH1::TP53	4	0.037373	6		CDH1::TP53	0	0.309629	3
	CDKN2A(p14)::SMO	4	0.037373	6		CDKN2a(p14)::SMO	0	0.309629	3
	CDKN2A(p14)::FLT3	4	0.037373	6		CDKN2a(p14)::FLT3	0	0.314413	2
	KRAS::MYC	4	0.037373	6		KRAS::MYC	0	0.309629	1
	BRCA2::CDKN2A	6	0.05	5		BRCA2::CDKN2A	0	0.309629	3
	CDKN2A(p14)::STK11	6	0.05	5		CDKN2a(p14)::STK11	0	0.0777599	6
	CDKN2A::MYC	6	0.05	5		CDKN2A::MYC	1.3125	0.644692	6
	CDKN2A::STK11	6	0.05	5		CDKN2A::STK11	0	0.144127	7
	FLT3::KRAS	6	0.05	5		FLT3::KRAS	0	1	1
	ERBB2::TP53	8	0.00125964	9		ERBB2::TP53	3.9375	0.127892	5
	CDKN2A(p14)::MYC	12	0.0230223	4		CDKN2a(p14)::MYC	1.3125	1	3
	IGK::KRAS	12	0.0230223	4		IGK::KRAS	1.3125	1	3
	Genomic triple events	freq S / freq R	P-value	Total number of cell lines with coevent		Genomic triple events	freq S / freq R	P-value	Total number of cell lines with coevent
	BRCA2::CDKN2A::KRAS	6	0.05	5		BRCA2::CDKN2A::KRAS	0	1	1
	CDKN2A(p14)::KRAS::SMO	6	0.05	5		CDKN2A(p14)::KRAS::SMO	0	1	1
	CDKN2A(p14)::FLT3::KRAS	12	0.0230223	4		#N/A	#N/A	#N/A	#N/A
	CDKN2A(p14)::KRAS::STK11	12	0.0230223	4		CDKN2A(p14)::KRAS::STK11	0	1	1
	CDKN2A::FLT3::KRAS	12	0.0230223	4		#N/A	#N/A	#N/A	#N/A
	CDKN2A::KRAS::MYC	12	0.0230223	4		CDKN2A::KRAS::MYC	0	1	1
	CDKN2A::KRAS::STK11	12	0.0230223	4		CDKN2A::KRAS::STK11	0	1	1
	CDKN2A::KRAS::TP53	2.66667	0.102816	10		CDKN2A::KRAS::TP53	0.525	1	6
	CDKN2A::KRAS::SMO	4	0.0888309	6		CDKN2A::KRAS::SMO	0	1	2
	Compound14 [Bcr-Abl Src c-Kit PDGFR]
		training set					test set
	N resistant cell lines (R)	50							86
	N sensitive cell lines (S)	12							26
	Total cell lines tested with drug	62							112
	Genomic single events	freq S / freq R	P-value			Genomic single events	freq S / freq R	P-value
	BRAF	3.33333	0.0393			BRAF	no power	0.384839
	MET	4.16667	0.0456			MET	no power	0.448441
	SMO	4.16667	0.0177364			SMO	no power	1
	CTNNB1	6.94444	0.0049378			CTNNB1	no power	0.57158
	Genomic double events	freq S / freq R	P-value	Total number of cell lines with coevent		Genomic double events	freq S / freq R	P-value	Total number of cell lines with coevent			coevents significant in test set
	KRAS::NOTCH1	0	0.00914915	9		KRAS::NOTCH1	1.65385	0.550983	3			n/total	%
	BRCA2::PIK3CA	0	0.00389242	6		BRCA2::PIK3CA	0	0.00254789	4		P<= 0.05	1/30	3.33333
	BRCA1::NOTCH1	0	5.33123e-05	5		#N/A	#N/A	#N/A	#N/A		P<= 0.10	1/30	3.33333
	NOTCH1::SMARCA4	0	5.33123e-05	5		NOTCH1::SMARCA4	1.10256	0.0442484	4
	KRAS::MLH1	0	0.0303828	5		KRAS::MLH1	0	0.314481	2
	BRCA2::IDH1	0	0.00244183	4		#N/A	#N/A	#N/A	#N/A
	BRCA2::MSH6	0	0.00244183	4		BRCA2::MSH6	0	1	2
	CDKN2A(p14)::RET	0	0.00244183	4		#N/A	#N/A	#N/A	#N/A
	GNAS::NOTCH1	0	0.00244183	4		#N/A	#N/A	#N/A	#N/A
	GNAS::PIK3CA	0	0.00244183	4		#N/A	#N/A	#N/A	#N/A
	IDH1::MSH6	0	0.00244183	4		#N/A	#N/A	#N/A	#N/A
	IDH1::NOTCH1	0	0.00244183	4		#N/A	#N/A	#N/A	#N/A
	IGK::NOTCH1	0	0.00244183	4		IGK::NOTCH1	#DIV0!/infinite	0.232143	1
	KDR::KRAS	0	0.00244183	4		KDR::KRAS	1.10256	0.0442484	4
	KIT::NOTCH1	0	0.00244183	4		KIT::NOTCH1	0	1	3
	MLH1::MSH6	0	0.00244183	4		MLH1::MSH6	0	1	1
	MLH1::NOTCH1	0	0.00244183	4		MLH1::NOTCH1	0	1	1
	CDKN2A(p14)::KRAS	2.60417	0.0201368	13		CDKN2a(p14)::KRAS	0.945055	0.67209	9
	SMARCA4::SMO	2.77778	0.0433518	5		SMARCA4::SMO	1.65385	0.314481	3
	CDKN2A::FLT3	3.125	0.0367139	7		CDKN2A::FLT3	0	0.307822	3
	KRAS::STK11	3.33333	0.00172795	9		KRAS::STK11	0	0.307822	3
	KRAS::SMO	4.16667	0.0386542	8		KRAS::SMO	0	0.152444	4
	SMO::TP53	4.16667	0.0367139	6		SMO::TP53	1.10256	0.307822	8
	CDKN2A(p14)::STK11	6.25	0.0455945	5		CDKN2a(p14)::STK11	0.826923	0.152444	5
	CDKN2A::STK11	6.25	0.0455945	5		CDKN2A::STK11	0.661538	0.608616	6
	CDKN2A::SMO	6.94444	0.0049378	8		CDKN2A::SMO	0.661538	0.608616	6
	BRAF::TP53	8.33333	0.010523	6		BRAF::TP53	3.30769	0.229668	4
	CDKN2A(p14)::SMO	8.33333	0.010523	6		CDKN2a(p14)::SMO	0	0.307822	3
	FLT3::SMO	12.5	0.0206061	4		FLT3::SMO	0	1	1
	MET::TP53	12.5	0.0206061	4		MET::TP53	0.472527	0.124502	8
	Genomic triple events	freq S / freq R	P-value	Total number of cell lines with coevent		Genomic triple events	freq S / freq R	P-value	Total number of cell lines with coevent
	CDKN2A::KRAS::SMO	8.33333	0.010523	6		CDKN2A::KRAS::SMO	0	1	2
	CDKN2A(p14)::KRAS::STK11	12.5	0.0206061	4		CDKN2A(p14)::KRAS::STK11	0	1	1
	CDKN2A::FLT3::SMO	12.5	0.0206061	4		CDKN2A::FLT3::SMO	0	1	1
	CDKN2A::KRAS::STK11	12.5	0.0206061	4		CDKN2A::KRAS::STK11	0	1	1
	CDKN2A::SMO::TP53	12.5	0.0206061	4		CDKN2A::SMO::TP53	1.65385	0.550983	3
	CDKN2A(p14)::KRAS::SMO	16.6667	0.00394715	5		CDKN2A(p14)::KRAS::SMO	0	1	1
	Supplementary Table S7. Top 30 Genomic co-events significantly associated with response to 14 targeted drugs in the training set (n=141 cell lines) and validation in the test set (n=216).
	The frequency of the event in sensitive vs resistant lines is represented by a ratio (freq S/freq R). Events where the ratio is <0.67 are associated with resistance to the drug, and events where the ratio is > 1.5 are associated with sensitivity. #DIV/0!/infinite denotes a strong association with sensitivity. Under Test Set, red indicates co-events that are significantly associated with Sensitivi…

## Sheet: supp Table S8
		Potential space of double coevents	Observed freq coevents	Predicted freq coevents	Difference	Cell lines with coevent (observed)	Cell lines with no coevent (observed)	Cell lines with coevent (predicted)	Cell lines with no coevent (predicted)	P-value
					(freq obs - freq predicted)					Chi-square test
		CDKN2A::RB1	0.00925926	0.0552126	-0.0459534	2	214	12	204	0.00297371
		CDKN2a(p14)::RB1	0.00925926	0.0342078	-0.0249486	2	214	7	209	0.0547053
	Mutually exclusive	BRAF::KRAS	0.00925926	0.0284208	-0.0191615	2	214	6	210	0.09769
	genomic events	APC::STK11	0	0.0164609	-0.0164609	0	216	4	212	0.0435101
		CDKN2A::FBXW7	0.00925926	0.0256344	-0.0163752	2	214	6	210	0.09769
		CDKN2a(p14)::PTCH	0	0.0134388	-0.0134388	0	216	3	213	0.0811232
		PIK3CA::TSC2	0.0185185	0.00643004	0.0120885	4	212	1	215	0.00263867
		MLH1::SMO	0.0185185	0.00565844	0.0128601	4	212	1	215	0.00263867
		SETD2::SMARCA4	0.0185185	0.0055727	0.0129458	4	212	1	215	0.00263867
		BIRC3::SETD2	0.0138889	0.000857339	0.0130316	3	213	0	216	5.99572e-11
		ALK::ERBB2	0.0185185	0.00540123	0.0131173	4	212	1	215	0.00263867
		KRAS::TET2	0.0231481	0.0100309	0.0131173	5	211	2	214	0.0330718
		PTCH::SMO	0.0185185	0.0051869	0.0133316	4	212	1	215	0.00263867
		FAM123B::KRAS	0.0185185	0.00501543	0.0135031	4	212	1	215	0.00263867
		MSH6::PTEN	0.0185185	0.00501543	0.0135031	4	212	1	215	0.00263867
		AF1Q::ARNT	0.0138889	0.000192901	0.013696	3	213	0	216	1.31806e-47
		AKAP9::CDK6	0.0138889	0.000192901	0.013696	3	213	0	216	1.31806e-47
		MSH6::PIK3CA	0.0185185	0.00482253	0.013696	4	212	1	215	0.00263867
		FGFR2::NOTCH1	0.0185185	0.00462963	0.0138889	4	212	1	215	0.00263867
		BRCA2::PIK3CA	0.0231481	0.00910922	0.0140389	5	211	2	214	0.0330718
		FBXW7::IGK	0.0185185	0.00445816	0.0140604	4	212	1	215	0.00263867
		BRCA2::KDM6A	0.0185185	0.00437243	0.0141461	4	212	1	215	0.00263867
		MET::SMARCA4	0.0231481	0.00891632	0.0142318	5	211	2	214	0.0330718
		MET::TSC2	0.0185185	0.00411523	0.0144033	4	212	1	215	0.00263867
	Co-selected	CDKN2a(p14)::NF2	0.0231481	0.00855195	0.0145962	5	211	2	214	0.0330718
	double events	ALK::SMO	0.0231481	0.00848765	0.0146605	5	211	2	214	0.0330718
		BRCA2::SETD2	0.0185185	0.00364369	0.0148748	4	212	1	215	0.00263867
		APC::KDM6A	0.0231481	0.00823045	0.0149177	5	211	2	214	0.0330718
		FBXW7::TET2	0.0185185	0.00334362	0.0151749	4	212	1	215	0.00263867
		RUNX1::SMO	0.0185185	0.00235768	0.0161608	4	212	1	215	0.00263867
		EXT1::MYC	0.0185185	0.00205761	0.0164609	4	212	0	216	9.35489e-08
		DICER1::TSC2	0.0185185	0.00180041	0.0167181	4	212	0	216	6.79638e-09
		FBXW7::KRAS	0.0277778	0.0108668	0.016911	6	210	2	214	0.00448859
		KDM6A::NOTCH1	0.0231481	0.00617284	0.0169753	5	211	1	215	6.09012e-05
		NOTCH1::PTCH	0.0231481	0.00565844	0.0174897	5	211	1	215	6.09012e-05
		APC::ERBB2	0.0277778	0.00960219	0.0181756	6	210	2	214	0.00448859
		PIK3CA::PTEN	0.0324074	0.0139318	0.0184757	7	209	3	213	0.0200395
		KDR::STK11	0.0277778	0.00720165	0.0205761	6	210	2	214	0.00448859
		CDKN2a(p14)::KDM6A	0.037037	0.0146605	0.0223765	8	208	3	213	0.00364902
		KRAS::SMAD4	0.037037	0.0142104	0.0228266	8	208	3	213	0.00364902
		BRCA2::PTEN	0.0324074	0.00947359	0.0229338	7	209	2	214	0.000382291
		APC::KRAS	0.0509259	0.026749	0.024177	11	205	6	210	0.0384339
		CDKN2a(p14)::SMAD4	0.0462963	0.020769	0.0255273	10	206	4	212	0.0024604
		PTEN::RB1	0.0509259	0.0156036	0.0353224	11	205	3	213	3.29985e-06
		RB1::TP53	0.111111	0.0648148	0.0462963	24	192	14	202	0.00571542
	Supplementary Table S8: Mutually exclusive and double genomic events in 216 cell line test set (McDermott set).
	In the potential space of double genomic events in the 216 cell lines (test set), we identified events that co-occurred less than expected by chance and those co-occurred more than expected by chance. Events that co-occur less than expected by chance are mutually exclusive (observed freq=0; yellow), or partially exclusive (observed freq>0). Positive differences furthest from zero indicate double …

## Sheet: supp Table S9
		observed resistant lines with co-mutation	observed resistant lines without co-mutation	predicted resistant lines with co-mutation	predicted resistant lines without co-mutation	P-value	observed sensitive lines with co-mutation	observed sensitive lines without co-mutation	predicted sensitive lines with co-mutation	predicted sensitive lines without co-mutation	P-value	freq S/freq R	Total observed lines with co-mutation
	co-mutation					Chi square test					Chi square test
	MYC::RB1	5	102	2	105	0.0322395	0	154	2	152	0.154595	0	5
	ERBB2::PIK3CA	5	102	2	105	0.0322395	1	153	2	152	0.476624	0.138961	6
	EZH2::TP53	5	102	2	105	0.0322395	1	153	2	152	0.476624	0.138961	6
	PIK3CA::PTEN	7	100	3	104	0.0191564	2	152	4	150	0.310943	0.198516	9
	PIK3CA::RB1	7	100	3	104	0.0191564	2	152	4	150	0.310943	0.198516	9
	CDKN2A::PIK3CA	8	99	7	100	0.69582	3	151	10	144	0.0220698	0.260552	11
	PTEN::RB1	9	98	3	104	0.000441896	4	150	4	150	1	0.308802	13
	RB1::TP53	20	87	9	98	0.000127449	10	144	14	140	0.262193	0.347403	30
	MLH1::TP53	8	99	4	103	0.0415034	5	149	6	148	0.677087	0.434253	13
	PIK3CA::TP53	16	91	10	97	0.0462866	11	143	15	139	0.276995	0.477679	27
	BRCA2::TP53	15	92	9	98	0.036634	13	141	13	141	1	0.602165	28
	BRCA2::NOTCH1	4	103	2	105	0.153402	11	143	3	151	3.09431e-06	1.91071	15
	KRAS::NOTCH1	4	103	3	104	0.558132	11	143	5	149	0.00637328	1.91071	15
	CDKN2A::PTEN	6	101	7	100	0.69582	18	136	11	143	0.028506	2.08442	24
	APC::TP53	9	98	12	95	0.358046	27	127	17	137	0.0101278	2.08442	36
	CDKN2A(p14)::PTEN	5	102	6	101	0.67434	15	139	9	145	0.0392902	2.08442	20
	KRAS::TP53	9	98	14	93	0.151754	29	125	20	134	0.0309727	2.23882	38
	BRAF::PTEN	3	104	3	104	1	10	144	5	149	0.0230095	2.31602	13
	SMAD4::TP53	4	103	5	102	0.646921	15	139	8	146	0.0110291	2.60552	19
	BRAF::TP53	4	103	11	96	0.0258659	20	134	16	138	0.290794	3.47403	24
	CDKN2A::KRAS	3	104	9	98	0.036634	21	133	13	141	0.0204042	4.86364	24
	APC::KRAS	2	105	4	103	0.308093	17	137	6	148	4.63078e-06	5.90584	19
	CDKN2A(p14)::KRAS	2	105	8	99	0.0274285	17	137	11	143	0.060469	5.90584	19
	KRAS::MYC	1	106	3	104	0.241504	9	145	4	150	0.0113054	6.25325	10
	APC::MYC	1	106	2	105	0.475345	10	144	3	151	4.4765e-05	6.94805	11
	KRAS::STK11	1	106	2	105	0.475345	10	144	3	151	4.4765e-05	6.94805	11
	APC::SMAD4	1	106	2	105	0.475345	11	143	2	152	1.49689e-10	7.64286	12
	APC::BRAF	0	107	4	103	0.0415034	12	142	5	149	0.00145966	#DIV/0!/infinite	12
	CTNNB1::KRAS	0	107	2	105	0.153402	8	146	3	151	0.00355362	#DIV/0!/infinite	8
	FLT3::NOTCH1	0	107	2	105	0.153402	8	146	2	152	1.95069e-05	#DIV/0!/infinite	8
	Supplementary Table S9. Genomic double events significantly associated with response to the MEK inhibitor GSK1120212.
	Those are the same top 30 genomic events involving two genes as found in Table 1. P-values <=0.05 are indicated in red.

[truncated: 17 more sheets: supp Table S10, supp Table S11, supp table S12, supp Table S13, supp Table S14, supp Table S15, supp Table S16, supp Table S17, supp Table S18, supp Table S19, supp Table S20, supp Table S21, supp Table S22, supp Table S23, supp Table S24, supp Table S25, supp Table S26]
